# Supplementary material for: A thermostable type I-B CRISPR-Cas system for orthogonal and multiplexed genetic engineering
Source: Nat Commun. 2023 Oct 4;14:6193. doi: 10.1038/s41467-023-41973-5 (PMC10551041; doi:10.1038/s41467-023-41973-5)
Supplement: Supplementary file 4 — Supplementary Data 1 [file 41467_2023_41973_MOESM4_ESM.xlsx]

## Sheet: Sheet1
	Supplementary Data 1. Spacers in the seven CRISPR arrays
	CRISPR1 spacer1–28
	spacer1	﻿tgctgataatgcgttaattattgacacgaaaaaatct
	spacer2	﻿atcgcggccgtagatgatgtgtacggaacgtttcac
	spacer3	﻿gcaacgatgaactctaatgtatcgtcgttgctgtctc
	spacer4	﻿cattttccgcttggtgaagcactagaagagatgcgcac
	spacer5	﻿acttggttgaaaaacctactgatgaaaagatacgaaa
	spacer6	﻿tgttttcttgaggtttttctaatgttaactgtaaaat
	spacer7	﻿tcagttgtttcctgctgtttttcttgtgtatccccc
	spacer8	﻿ccacgatgtcatgacattgtatagacgttccagata
	spacer9	﻿tgttttttcggataaggattttgagagagtattaga
	spacer10	﻿ctaatctcgaaccagtccataaaatagtcatcgatctc
	spacer11	﻿cggctatcaagcgagaaataagcctcatcgacaatca
	spacer12	﻿aggattggagaacatgctgaccaacatgttcgtcca
	spacer13	﻿ctgtaggtatgcgttgttcaacataagtagggaaag
	spacer14	﻿agtcaacagtttcaagtaattctgtttgctttccag
	spacer15	﻿tcagaactagcgtagaggatagaacaggtagctatcgcc
	spacer16	﻿acgcacctagatcacttattaccttatctgaacttcgat
	spacer17	﻿tgaaaagtatataaagcattttaatattggaggcgatt
	spacer18	﻿tccgaacgatagctttccgacactttgccgatggcac
	spacer19	﻿tcccgcaggaaacatctcctttgatgagagtttaaa
	spacer20	﻿aaggaatattcgttcgaatcgtttttgccgcgtga
	spacer21	﻿tggtaatatgaaagtatgggtagatcaagattaga
	spacer22	﻿aacaatgcggaagtgattccgattccgacgcgtcctg
	spacer23	﻿accgataacggtggaagtgctgtttcaactatcgcaga
	spacer24	﻿tccttcctcataaaaccctataccgaaacgtatggacgg
	spacer25	﻿tatctttgagcatgcttttcacttcccgtttgtccgct
	spacer26	﻿ctttttcattcatgagtattcccccttctttgttta
	spacer27	﻿tcagccgccccgtatccatatgctcgtaccattggattc
	spacer28	﻿ttgtgcgaatcataaaaaaccccactcgtccgagta
	CRISPR2 spacer1–33
	Spacer1	﻿ctcaacgatgaagaatccatactataatatctgcagata
	Spacer2	﻿ttgtgtgaagttctttttcttcccctgttgttgaat
	spacer3	﻿tcgtaccattcgactttggtgtattcgttgttgtc
	Spacer4	﻿atgcgagaaacaaatcactttctccaaacaaaaaa
	Spacer5	﻿tctttccacgctaatgataaaaaccaagccatgat
	Spacer6	﻿atggccttcactgcggaacgcggcaattcgaaccgt
	Spacer7	﻿aatgaaagaaaacaaagaaaaagtcattgacgtttct
	Spacer8	﻿gagtctttagttaggacgttttctgattcggaaac
	Spacer9	﻿cgctacatatctatcgaaaggagggacgagtatggcac
	Spacer10	﻿tggaaaaggaagtcgggcattggaaagagcttttcgaa
	Spacer11	﻿ttggatatccatacttttctatcatggcatgcttcg
	Spacer12	﻿agaacaccagcaataaatgattcccccggcgaacaa
	Spacer13	﻿aagctggcagcgttcggcaggcgctccgcctgtcgagg
	Spacer14	﻿cgtcgaattcgaatttttcgccgtaaaagtctgtgcc
	Spacer15	﻿aaaggtggccaaggtgttttgaagcgcggcaccgtg
	Spacer16	﻿acaaagagcttgaaaaaattccggtccgcatcgacga
	Spacer17	﻿ttttcttctcggagccttttctttgcgagccgtattg
	Spacer18	﻿cacgatgaaaccactaggaattgtccgcaaaatcgac
	Spacer19	﻿atcggtctaaccgataaactagtacaatatcgata
	Spacer20	﻿gaactgtatgctatatctttttcaatatggctgaaca
	Spacer21	﻿aatgccccgacttgcacgcgataaaccttcccttgtgt
	Spacer22	﻿tgtagggaaagccagtggatggatcgcgtctattt
	Spacer23	﻿aacaagtaaatatgaatgaacaccaagctgcagctctt
	Spacer24	﻿acgatagaatcatgcttctatctaatgaaatgatatttt
	Spacer25	﻿acatttgcaaggtgggaaaatgaagaaaagtataag
	Spacer26	﻿gagccgagtcgccgcgttagtttggggttgagctaat
	Spacer27	﻿ggcatctccctcgaggaactagccgccgcaactgaag
	Spacer28	﻿tggaagaaaaagatttcgaaaataaaaataaataagggc
	Spacer29	﻿aatggctagcggtcgggaagcgtgccggcctttcttt
	Spacer30	﻿ctcacaccctaccaacaccttatccacaaacttatc
	Spacer31	﻿atatatcgaaccttcaccaacatagctcgctgcgttgt
	Spacer32	﻿tcggcttgccatcatcagcgcgtaggtcgccatccca
	Spacer33	﻿gaagtaatcttgaaaacagcagcacaggctgccttgga
	CRISPR3 spacer1–34
	Spacer1	﻿tcaaaggatacaaattgagatgcttgttgcagtaccg
	Spacer2	﻿cactcacaatgagcaccctaaaaattcaagtattcgtg
	Spacer3	﻿tatatagatcaaacaacaactctcttgggagttcgttt
	Spacer4	﻿tggcatttgtgaagcagcgataccttttgccatccag
	Spacer5	﻿ggcgttcaccccttcgattttgattccgaggaggtca
	spacer6	﻿aaggcgtaagaaaagaacactgatcattaaaattatt
	Spacer7	﻿tgattcttataccactttgaaaaagcgacagaatc
	Spacer8	﻿acaccaggcatcttgaagaccgtgacactcttcgtccc
	Spacer9	﻿atgacgcaaaccaacgccactaattgcgtcctcgc
	Spacer10	﻿ttttcgttttgtttccgcagcgaatgaacgtttat
	Spacer11	﻿aacgccgtgtcgttgctagcaaccgacggcaaaacc
	Spacer12	﻿cagttttggttgatatcatcgatggggtcgaaagtgt
	Spacer13	﻿tcggttatgccgctggattcatggtattgaaatcca
	Spacer14	﻿taaaattacacatgacttggcgaagaaaatcgcgcaggt
	Spacer15	﻿tcaaacggtcgatgataccgagccggaaccctaacat
	Spacer16	﻿ggcgaataaaatctgacgaaaattcgttcgagggg
	Spacer17	﻿taataaatataattcgtagtcacactagtaacctcaaa
	Spacer18	﻿cactactgcatgcacgaactccgctattcaccatcaca
	Spacer19	﻿ccaaaatcactggacagtattgggtaggcataccgag
	Spacer20	﻿caagtcatgtgatatgacgtaaatgaaccgtctgtt
	Spacer21	﻿gggaagttgccactaaagatgtatcaaaagacggaac
	Spacer22	﻿atttcggtcgaacgagtgcatcctccaagaatcacac
	Spacer23	﻿tgtttatttaagaaagatgaaaggattggcatgtatcc
	Spacer24	﻿ttttataaacaagcttttggtacggatttagttggcga
	Spacer25	﻿aagccacgctgggcaaacgatgtgccaagccgcagag
	Spacer26	﻿atacaatgttaaaagatttatatgcattaggcatgac
	Spacer27	﻿tctattcttccgtgataaaacaagtaaactatctga
	Spacer28	﻿ttttgatagtctgttttcactttttctaattcctc
	Spacer29	﻿aaacgcagatggaggctttatcgaaaggcgtcaac
	Spacer30	﻿caagaaaatttgaagattggaaaaaaggatacttgc
	Spacer31	﻿agtcgttcatggtgtcatacggaatgacaatatcatg
	Spacer32	﻿agatcaaccctcgcgatagtgatgcggtcaatctg
	Spacer33	﻿acggaatggaggacgcaaaatcatgacgcaaacaac
	Spacer34	﻿atggcggcaacgcacatttgcaagtaacagaactgtc
	CRISPR4 spacer1–5
	Spacer1	tcatcttactagagacaaagaagctttccacgtcgga
	Spacer2	tatcaacctccatttgatttttgaaggcgattcct
	Spacer3	atgatttggccatctgtttggaatcctttggccaa
	Spacer4	ctcggctgggaaatcgacgcgaacgggatgcttgtt
	Spacer5	ttaattctctgatatatgccttctccttttcatctaa
	CRISPR5 spacer1–15
	Spacer1	cttcatccagcgtcaagtcgttcatttcacttgtc
	Spacer2	ttgggtggcgctgtcgcgcactccttgaccctcaa
	Spacer3	tttcacattccggcgcttttgtttcaagaacagcctc
	Spacer4	tcgacggcccctgaattagatcagcttggtggtatctc
	Spacer5	ttcgaagaaatgatttctttgctattccggctctc
	spacer6	agaatatccattgagtaattgcactcgaccatgat
	Spacer7	cactattttttgttatttcgagttgagcagctgttgt
	Spacer8	atgaaagcaccttctttagaacgcgacgctctcatc
	Spacer9	gaagtaattagtcaagcaattaggtggcaaggcatgt
	Spacer10	tcacgtttcgagatatgagaaaagaacacggtcattt
	Spacer11	tgaagcaccttggcgtgaagagaaagttaaaaaag
	Spacer12	tgacttctgccaaaatcgctctatcctcattggctt
	Spacer13	caggcgcagcgaacgccttataggcacagcgaacgcc
	Spacer14	tcaagccggccgattcgcattcttttggcggacgag
	Spacer15	taaactcagtaatgtctggctgccaatctgcaagca
	CRISPR6 spacer1–19
	Spacer1	cttcatccagcgtcaagtcgttcatttcacttgtc
	Spacer2	ttgggtggcgctgtcgcgcactcccttgaccctcaa
	Spacer3	tttcacattccggcgcttttgtttcaagaacagcctc
	Spacer4	tcgacggcccctgaattagatcagcttggtggtatctc
	Spacer5	cttcaaatgggatgactctaactatatcaggatttca
	spacer6	attgaaatgatatgcgactggaaagctgcggtgat
	Spacer7	cgctttcaaacgccattaaatcgtcacctcctcggt
	Spacer8	tctggaacacaaatgaaaggagtaataactggatgaa
	Spacer9	tccgtcgaagaaatgatttctttgctattccggctctc
	Spacer10	agaatatccattgagtaattgcactcgaccatgat
	Spacer11	cactattttttgttatttcgagttgagcagctgttgt
	Spacer12	atgaaagcaccttctttagaacgcgacgctctcatc
	Spacer13	gaagtaattagtcaagcaattaggtggcaaggcatgt
	Spacer14	tcacgtttcgagatatgagaaaagaacacggtcattt
	Spacer15	tgaagcaccttggcgtgaagagaaagttaaaaaag
	Spacer16	tgacttctgccaaaatcgctctatcctcattggctt
	Spacer17	caggcgcagcgaacgccttataggcacagcgaacgcc
	Spacer18	tcaagccggccgattcgcattcttttggcggacgag
	Spacer19	taaactcagtaatgtctggctgccaatctgcaagca
	CRISPR7 spacer1–10
	Spacer1	cgaggctatttggaacagcagaaagccggaggcaaa
	Spacer2	aaagcagctcggctaaaataaacatggttcgcaaaat
	Spacer3	gcttccaaatcacaaaaagaagtttcagcaaacaact
	Spacer4	attgacgtaatgctttttctagtatgtttttagtc
	Spacer5	ttggcgaggtcaagttccgttacaaatccgtaacc
	spacer6	ttactttagctgagtacaaggaaattacaggagaaga
	Spacer7	cagctatcttgaaaggtgattggaaaggcgcttggga
	Spacer8	catttttggcagatgatattacactttttaatatat
	Spacer9	gtggatgacaaacatccaagcggcgccatcacttatac
	Spacer10	gcgtgctgataacatgcgctgcaatcccgcgccatgcgt
