# Supplementary material for: A thermostable type I-B CRISPR-Cas system for orthogonal and multiplexed genetic engineering
Source: Nat Commun. 2023 Oct 4;14:6193. doi: 10.1038/s41467-023-41973-5 (PMC10551041; doi:10.1038/s41467-023-41973-5)
Supplement: Supplementary file 5 — Supplementary Data 2 [file 41467_2023_41973_MOESM5_ESM.xlsx]

## Sheet: Sheet1
tgRNA ID	tgRNA sequence
BCV53_00005-1	AGAAACGGCGAACAAGATGT
BCV53_00005-2	TGACACATATTCAATTTGGA
BCV53_00005-3	TTGGAAGAAAAAGTGGCGGT
BCV53_00010-4	CAGGTTCAAGTAAAGTTGGA
BCV53_00010-5	AATGGATTTCCATTCAACAT
BCV53_00010-6	CCGATGTTACGCCGGATATG
BCV53_00015-7	ACAGAACGGACAGCTGCAGC
BCV53_00015-8	TAAAGATGGACTATATAAAG
BCV53_00015-9	AGAGAAACTAACATGCCTGC
BCV53_00020-10	GGCCAAAAATATCCTGCAAA
BCV53_00020-11	TCGTTGCCTTTTTCTACTTT
BCV53_00020-12	TTAGCATGGGTCTGGGTAGG
BCV53_00025-13	CAAATCATCAGGAACACCTT
BCV53_00025-14	GAAAAATATGGATTTCGGCG
BCV53_00025-15	ACGGAAGAACAAATACAATA
BCV53_00030-16	CATTTCCGGAGCGTATCGGG
BCV53_00030-17	TGCGCTTTGGTTTTGAAACA
BCV53_00030-18	GGGTTTATTTTTGCGCATAA
BCV53_00035-19	CACCCCTATTTTACCAGAAG
BCV53_00035-20	TGAATCGTCCAACCTCTTCT
BCV53_00035-21	TTTTATTAGGATTTATTCAA
BCV53_00040-22	TATCGGGAAGCATTGTCGTG
BCV53_00040-23	CAGGAATCGGAGTGATGTTT
BCV53_00040-24	TTGTCAGCATGATCACCGGC
BCV53_00045-25	TTACAATGGAGTATCTGTTT
BCV53_00045-26	CAATGGAGTATCTGTTTGGA
BCV53_00045-27	TAATGAGCAAGAAGAAACAG
BCV53_00050-28	TTTCGCGTCATTATCAGCGG
BCV53_00050-29	TGAGAGAAGAAGAAGGATAT
BCV53_00050-30	AAAACGTTCATTTTATAAAA
BCV53_00055-31	TGATCATGGTTCATTTGATT
BCV53_00055-32	GAAAATCGCCTGATCGATTA
BCV53_00055-33	TGCAGGAAATTTTGGCGCGG
BCV53_00060-34	TGATAAAGAAGAATTTGCCC
BCV53_00060-35	GGGGTAAATCCATTTGACCA
BCV53_00060-36	TTCTGTGTTAACGGCAGTAG
BCV53_00065-37	TGGCGGCGGCAGTATTAAAC
BCV53_00065-38	AACCGCGACGATGTGCTGGC
BCV53_00065-39	TATTGCGGCACTATCGCTCT
BCV53_00070-40	ATCGGTTTCTTTCAATTTGA
BCV53_00070-41	AACCAGCAGAAGAATTGGGA
BCV53_00070-42	TGGGCTTGTTGGCATTGCCG
BCV53_00075-43	AAGATTACGTGAATGTCGGT
BCV53_00075-44	AACCCGGGTTTTCATACATT
BCV53_00075-45	CGTGAATGTCGGTGACGAAA
BCV53_00080-46	CGGACCGCTTGTTACGCTGG
BCV53_00080-47	TTGGAAGAAAAAGTGGCGGT
BCV53_00080-48	AAATTCATCAGTATGCGATC
BCV53_00085-49	TCGCTTTCCAGAAGTAAAAT
BCV53_00085-50	GATTCTGTCATTTCCACGAC
BCV53_00085-51	ATGTCAGGAGCGTATGATTT
BCV53_00090-52	TGAAACGGAAGCGGTTGATG
BCV53_00090-53	TGAATTCTCGTTTGAAAGGA
BCV53_00095-54	CAAACGAAGAGGACCGCATC
BCV53_00095-55	TCCGCATCAATATCGCTTGC
BCV53_00095-56	TTCCGAACGAAACGTTAAAA
BCV53_00100-57	GAAGTTAACATGATAAATAG
BCV53_00100-58	ACTAAAGATGGGACGGCGAT
BCV53_00100-59	TCGTAAAAGAGGACGGGACA
BCV53_00105-60	AGTTTCATGCTATATTTTCC
BCV53_00105-61	TAGCAGCTATTTTAACAACA
BCV53_00105-62	ACAACACGGCTCATTATAAA
BCV53_00110-63	TGTGAAACCGACGCGCTTTC
BCV53_00110-64	ACGCAGCTAAGAAAAAAATT
BCV53_00110-65	CGTGGGGAAGCATGGACATG
BCV53_00115-66	TGTTCGGCATCGTTGATTTG
BCV53_00115-67	ACATTCATCGCGCTTTTGCT
BCV53_00115-68	TATACCGCCGGCAACTAAAA
BCV53_00120-69	CGTCATGGGCGCCATTTCTT
BCV53_00120-70	TATGTCCATCCGTAAATCCG
BCV53_00120-71	TCCTATCGTTTATTTTGGCT
BCV53_00125-72	TTGTCGTTTTTGCATTGGCG
BCV53_00125-73	TTGCTGGATTTGTCTATCAA
BCV53_00125-74	GCAGTCGGGTTTGTCATCAT
BCV53_00130-75	ACAATATTAGCGATTTAAAA
BCV53_00130-76	AAATCATTCAATATAAAGAA
BCV53_00130-77	GACGGACTTGAACAATGTTC
BCV53_00135-78	TCTCTTGATACGGCACATGA
BCV53_00135-79	TGGGCGGCGCGTTTCTCGGA
BCV53_00135-80	GTCAATACGCCAAGCAATTT
BCV53_00140-81	GGCATGCTTGATTACCTTAT
BCV53_00140-82	AAAAGCTTGCCGCCTTGTTG
BCV53_00140-83	CTGCTCGTTGATCGAAACAT
BCV53_00145-84	CGAGGGGAGGAAAAAACCGC
BCV53_00145-85	GGCAGCAATATTTGCAATCG
BCV53_00145-86	TCCCTGGGTATGGATATGGG
BCV53_00150-87	AATATGTTGTTGCGCATGAC
BCV53_00150-88	GCTAGCGGATTTGTCGGGGC
BCV53_00150-89	TTATCGATGATATTCCGTGG
BCV53_00155-90	TATCGCGGCAGACAGAGGTG
BCV53_00155-91	AGGAAATAAATGGAATAAAA
BCV53_00160-92	GTGACAATATGGCAATATTT
BCV53_00160-93	ACGATGGGATGAACCCGGGA
BCV53_00160-94	AGCAAGCAAACATTGGAAAA
BCV53_00165-95	ATGACAACTGTGCGTTTGCA
BCV53_00165-96	TTTGATTGGCGGGGCTTCGC
BCV53_00165-97	TGCCGCGAGTACGATATCGA
BCV53_00170-98	CGGAGGATTAAGGCAGATGA
BCV53_00170-99	GCAGCGCCAAAACGTATATC
BCV53_00170-100	TATTACTTCATTAACGACTT
BCV53_00175-101	AAATTCTCGTCGATAAAGAC
BCV53_00175-102	CGATCAATAACCCGAACGCG
BCV53_00175-103	TTGACTATAAACAGTCGTTA
BCV53_00180-104	TTGTCGCTGCTGGCCGTGAA
BCV53_00180-105	GCGGGCGGAGATTTGACGAT
BCV53_00180-106	AAGCGGAGCGAGATCCCGAT
BCV53_00185-107	GAAAAAGATCCGAACTTGGA
BCV53_00185-108	GAAGAAAACCCGATGTTTTA
BCV53_00185-109	GTGAACGGGGAAATCGTAAC
BCV53_00190-110	TGCGCTCGCAGCAGGCACGA
BCV53_00190-111	AAATCCGGGATATTGTGGAT
BCV53_00190-112	AACAATTTGCCTCCCGGATC
BCV53_00195-113	GTGGTAAAGTTTTCAAAATT
BCV53_00200-114	TCGTCGGAGAAGGAAACCCA
BCV53_00200-115	TGCAGAGATGGAAAAGTACG
BCV53_00200-116	AAGTCGATTTATGCAGAGAT
BCV53_00205-117	AAGAACAAGTGCAAGAAGTT
BCV53_00205-118	AAAGCCGGAATCGAACGCGC
BCV53_00210-119	CTTGACACTTGAAGTCAGGC
BCV53_00210-120	GCCCCATATTTTCCGGATTG
BCV53_00210-121	GTTGCTGTCATTCCTTCGTA
BCV53_00215-122	TATGTCAAAGTCGAAGGGGC
BCV53_00215-123	ACCGGAAATGGCCTGAAAGA
BCV53_00215-124	GCGATATGGCCCCAATTACG
BCV53_00220-125	TTGAAAATCATCAAGAACGG
BCV53_00220-126	CGAAGAAATTTTGCAGCAAT
BCV53_00220-127	GAAGATGTGCAAGCAAAAGG
BCV53_00225-128	ACGATGGTGTCTGATGTCGT
BCV53_00225-129	GAAGGAAAACGGCCGGAAAC
BCV53_00225-130	ATAGCGAAGCGTTCCGCAAA
BCV53_00230-131	TACTGTTATTCCTGTATATG
BCV53_00230-132	TATTCCTAAAATTTACTGGT
BCV53_00230-133	GCGAAATTTCACCAGCGCGG
BCV53_00235-134	TTTGCAATCAAAGTACCATC
BCV53_00235-135	GCACATCGGGCGGCCAATGT
BCV53_00235-136	TATGGAGTCGACGAGATTTT
BCV53_00240-137	TTTGTCACGAACAACTCTTC
BCV53_00240-138	TGGCAGGAATGAATGCGGGA
BCV53_00240-139	TTTCGACGAATGCTGATATT
BCV53_00245-140	TCCCAGCTCGCTCTTGAGCG
BCV53_00245-141	TTGGAGGAAATGCAAAAACA
BCV53_00245-142	TTATGAGAGACCCGGGCAGC
BCV53_00250-143	TCGAAACGGACCGCTTTTAT
BCV53_00250-144	CGGTCATTTTTATACGAATG
BCV53_00250-145	TTGGGCAGGACGATTTAGAA
BCV53_00255-146	ACAGCCGAAGAATTCCCGGA
BCV53_00255-147	CTATAGCGCCTTTAACTACG
BCV53_00255-148	ACTACGAAGACAAATCGTTC
BCV53_00260-149	GTGGAAAACGTGAAAAACGC
BCV53_00260-150	TCAGAATATTTGTATGAATA
BCV53_00260-151	ATGAAGAAGCATTTCGCGCG
BCV53_00265-152	CCGATCGCAATGATTTATAT
BCV53_00265-153	AAATATCCGCAGGGCCGGAA
BCV53_00265-154	ATCGTTTATGACACAGATAC
BCV53_00270-155	AAGAAATTGATGCGGGAAAA
BCV53_00270-156	AGCAAAGGATTCACCCATTG
BCV53_00270-157	AAAACATTGATGGACGCTCG
BCV53_00275-158	TCAAAAACGGATGGAATTGT
BCV53_00275-159	AAGCATGGGAACAGGCACAG
BCV53_00275-160	AAATTTATAAAAAATACCAT
BCV53_00280-161	ATCGGGGCAAACGGTGCCGG
BCV53_00280-162	GCGGAAGAGCTGAATGACAG
BCV53_00280-163	TGAACGAAGAAAGCAGCTTG
BCV53_00285-164	ACTTGTTGACCGGTGTCTAC
BCV53_00285-165	GGAATAATCCGAAAGTGATT
BCV53_00285-166	GAAATCGCCAGAGCGCTTGC
BCV53_00290-167	ATACATTATTTTTTATCGCT
BCV53_00290-168	AGCAGCGCAGAACGGCTGAA
BCV53_00290-169	CAACTTGGCCGTGGGTATTT
BCV53_00295-170	GGTGTGTGCATTGAGAGAAT
BCV53_00295-171	TTTGGTAAAAACGTAAGAGA
BCV53_00295-172	CTACGTGAAAATTGAACCGC
BCV53_00300-173	TGGTAACTGCCGGCATCATG
BCV53_00300-174	AAACAAAAGTAAATCCATAA
BCV53_00300-175	TGTTGCGAAAGATACTGATT
BCV53_00305-176	GTCATTAATAATGCGATTGA
BCV53_00305-177	TAACAACGGCGGGCCCAATC
BCV53_00305-178	AAAGCGGCGACGGAAGGCAA
BCV53_00310-179	TCCGTTTATCGCCGTTTCCG
BCV53_00310-180	AAGATGAGGGAAAAAAATTT
BCV53_00310-181	TTAGAAGCGCCTTTGGAATC
BCV53_00315-182	TTGACCGCTTTCATCCGATA
BCV53_00315-183	GCGTGGAAATTAGCGGACAG
BCV53_00315-184	GCGTTATTAGAAAAACAAAG
BCV53_00320-185	GTCGGGTTGGGCGGCGGCGT
BCV53_00320-186	TTTATCAAAGCTTTTCATAA
BCV53_00320-187	AAATTACGCGTACTTATATC
BCV53_00325-188	TATCCTCCAGGTCTTGCCGC
BCV53_00325-189	GCGCCACGGCAGCTGGATTT
BCV53_00325-190	CAGTTTATGACGGAAGAAGG
BCV53_00330-191	CGTATTATGTAAAACCGACG
BCV53_00330-192	CAAGAGAGCTTCCAATGGAA
BCV53_00330-193	ACTCAGAAAACATGGGACAG
BCV53_00335-194	TAAAAATCCGAGAAATCGCG
BCV53_00335-195	AATGCGCAACATTGGCATGG
BCV53_00335-196	ACGATGAAAGTGGAAGACGG
BCV53_00340-197	TCGCGAGTATAACTCAAACG
BCV53_00340-198	CAGAAAGCGAAGGAGTACTT
BCV53_00340-199	AAGAAATTGCGCGCGTTGCC
BCV53_00345-200	GATGAATTGCCTGAGACGGT
BCV53_00345-201	TCGAAGTGATTGAAAGGAAA
BCV53_00345-202	ATTGGCGACGGTTCTTTCGG
BCV53_00350-203	TGGGGCATCCGAAATATGAA
BCV53_00350-204	TGTGCATGTCATGATGCAAG
BCV53_00350-205	TCCGCAAACTGGATGAAAAA
BCV53_00355-206	TCGGGGTCTTTTTTCGTCAT
BCV53_00355-207	TAAGATTGTAATGAGAATAA
BCV53_00360-208	GTATACGTGAATGATAAAAG
BCV53_00360-209	ATAAAGGGAGGCAAACAGGT
BCV53_00360-210	AACAGAATCGTTTTTTAATA
BCV53_00365-211	GTAGTCGGAGCTTCGAATGT
BCV53_00365-212	AAAAAGAATATAAAGGTGCC
BCV53_00365-213	AGTTAAAAGATGGCGTGGAC
BCV53_00370-214	TATTAGGAACGATTCTTGGA
BCV53_00370-215	TCGGTGACTTTGTCACTTCC
BCV53_00370-216	TTTTATTAATTCCGCTGACG
BCV53_00375-217	CAGATAAAGGAAGGCGAAAT
BCV53_00375-218	TATTCGAAGTCAGCAAGTAG
BCV53_00375-219	GCGAACAATCCAAAAGTGTT
BCV53_00380-220	CAGAACGAATGCAAAAGTTG
BCV53_00380-221	TCACCGATTTTGCCAGATGA
BCV53_00380-222	TACATTCAATTTGAATGCGA
BCV53_00385-223	TATGCCTGAACGTGCGGTTA
BCV53_00385-224	TATGAAACAATCAAGAAAAT
BCV53_00385-225	CATGGAAAATTGAAAGTGTC
BCV53_00390-226	ATGAACCGGTTGAAGTGATT
BCV53_00390-227	TGATTATTTGTTAAAAAGGT
BCV53_00390-228	TATATTAGTGGATGCCGATG
BCV53_00395-229	CTGATTTTGCGCAATCTGAA
BCV53_00395-230	ACAGCAGAGCAATATGAAGC
BCV53_00395-231	TGCGCCGATTAGCGGCAAAG
BCV53_00400-232	ACACAAGTGGCATGAAATAT
BCV53_00400-233	ATGAAGAACAATATGAAAAA
BCV53_00400-234	AAAGATAAAGTGAATACCGC
BCV53_00405-235	CAGATGAGCATAAAATGATT
BCV53_00405-236	ACGCGCTATACCCCAATCAA
BCV53_00405-237	CGCTGCAATACGCGAATCAG
BCV53_00410-238	TTATTGGCTGCGCGATGCCG
BCV53_00410-239	GAACTTTCTGATATCGGATT
BCV53_00410-240	CGCAGCGGAGCGCATCATGC
BCV53_00415-241	TGTCCAAATCCAATCTTGCT
BCV53_00415-242	AAGGGAAACCGCTGCGCAAC
BCV53_00415-243	AGAAAAACAGCGGCGCAAGT
BCV53_00420-244	CTTGGGAGAGTTTGTCGATA
BCV53_00420-245	AAAGGCGTGTTGCGTAAATA
BCV53_00420-246	AAAAAATCATCAAAATGCAT
BCV53_00425-247	TTTCACTGATATGCTGTCGT
BCV53_00425-248	CCAACAAATTTTAAGCCATC
BCV53_00425-249	AGCCATCTGCAAAATACAGG
BCV53_00430-250	ACATTTTTACAGAAACGCAA
BCV53_00430-251	ATGTTTCAAAAAGGCTGGTA
BCV53_00430-252	CAGAAACGCAAAACTGCCAG
BCV53_00435-253	GCTTGCAAGACACAAGAATA
BCV53_00435-254	GGCGGATTGTTGGGCGGCGC
BCV53_00435-255	TCCTTACGGCCCAGTGTGGT
BCV53_00440-256	CGCAAATGAAAACATATGTG
BCV53_00440-257	GCAATGACAGAAGAACAGAT
BCV53_00440-258	TCACGCATCCGCGCGGCTTT
BCV53_00445-259	AGCCAATTCAAACTGGCTTG
BCV53_00445-260	AAATTTCCGGTCATCGCCAC
BCV53_00445-261	TCATCGTTTCTTTATCAGGA
BCV53_00450-262	TTTAGCGGGATGTTTATTGG
BCV53_00450-263	TGTGCGGTTTGTTCCATTCT
BCV53_00450-264	TCTGCTCTTTTTGCCGTTTA
BCV53_00455-265	GCCGTTTTATTTTTGTTTGC
BCV53_00455-266	TTTTTGTTTGCCCTACCCTT
BCV53_00455-267	TGCTCTTCGTCCAGTGAGAT
BCV53_00460-268	ATCGTTATTTCTGGACGCCA
BCV53_00460-269	AATCCGAACTATTGGTATCT
BCV53_00460-270	TTGTGCTCACGACTGGCGGA
BCV53_00465-271	ACATCGCTCATTGGGCCGAA
BCV53_00465-272	TGATATGGACGTTCATATTG
BCV53_00465-273	AACAATTTAGATATGAAACA
BCV53_00470-274	CGGATGTCAAAGGCAACTGG
BCV53_00470-275	TTGAGGGAGAGGAAAGCATG
BCV53_00470-276	TTGGTGGCAGGCATTGTCAT
BCV53_00475-277	GCAGTTGCATCTTTATTTAT
BCV53_00475-278	TCCGTATGAAATCCCGATCG
BCV53_00475-279	ATCCAATCCATTTCGTCATG
BCV53_00480-280	ATTGACAATGACAAAAGCAT
BCV53_00480-281	ACGGAGAACGCTACGTCGAC
BCV53_00480-282	TTACCGCTGGCGACGGAGCG
BCV53_00485-283	TGGCGATTGTGGGGGCAAAC
BCV53_00485-284	GGGATTCAAAGAAAAACATT
BCV53_00485-285	GGTCTTGCTCCCTTGATTGT
BCV53_00490-286	ACGTCATTACAGGTATTCTC
BCV53_00490-287	GGGGAAGAGGAGGTGATATA
BCV53_00490-288	AATCCGCAAGAATCAAACAA
BCV53_00495-289	TACAATTGTGAGCACAGGAT
BCV53_00495-290	CCTGACTGGCGACGAAAGAA
BCV53_00495-291	TGATCAGCGCCGTTTATGCG
BCV53_00500-292	CCTATAGCATTACTGGCATT
BCV53_00500-293	CTTTTGCTTGTTTTGTTTTT
BCV53_00500-294	CTGGCAATGATTCTTTACAG
BCV53_00505-295	TTAAAATTGGCGGAATCTTT
BCV53_00505-296	GTAATGGTGAAAATCAAAGA
BCV53_00505-297	AGCGTTTTGCTCCTGATTAT
BCV53_00510-298	GAAACGTTGTCTGTCTTGGC
BCV53_00510-299	AATACGGCGGAAGCGTTCAA
BCV53_00510-300	CAAACATTGTGGCAATGCAT
BCV53_00515-301	ATTGAGAAATATGCGGAGGA
BCV53_00515-302	TACGGAAGTGCAAGTGATTC
BCV53_00515-303	GGCGGAAAATCTCCGGTTAT
BCV53_00520-304	CGTTGCCGACGGCACAGAGG
BCV53_00520-305	GTGAATCAGGGACATATAAA
BCV53_00520-306	CGAAAAACGGTACTTGGCGC
BCV53_00525-307	GGGCTTAATTATGCTGAACA
BCV53_00525-308	TGACATTGAATGCCGGCGAT
BCV53_00525-309	TGAATGTGAACTTGTTGTCG
BCV53_00530-310	TGGCGTACTTTTAAACTACA
BCV53_00530-311	GAAAATACGGTTGTCCATGA
BCV53_00530-312	GTCCAGCATAATAACACGAA
BCV53_00535-313	CACCGTTTGACAGCGAAGGA
BCV53_00535-314	TTAACGGAAGTCACATCATG
BCV53_00535-315	TAACATTCCAGGAAGAACGG
BCV53_00540-316	CATCCTCTTTAAACGGCCAA
BCV53_00540-317	TTTTTTGCAGGGAAATACTG
BCV53_00540-318	TTTGCTGGACAATTAAAAGA
BCV53_00545-319	TGAACGTGCTCTTGGCTTTA
BCV53_00545-320	ACGATCCGCGCCGCCAAACG
BCV53_00545-321	ACTGCATGGTGACAGATGTG
BCV53_00550-322	AAAATGTTATCCAATCGATG
BCV53_00550-323	GGAACACCGAAACTTGCTCA
BCV53_00550-324	GGTTCGCGTTTTGAAGAAGG
BCV53_00555-325	AGCCAACAGCTAAAACAGCT
BCV53_00555-326	GCAATAAAATAAAAAACTAA
BCV53_00555-327	TTTCCAAATATAAAGTTTCA
BCV53_00560-328	GCACACTTCAATAGAGAACG
BCV53_00560-329	AACTTCGCCAAATCCGCCAC
BCV53_00560-330	TATGTGCAAATTATGCCGTT
BCV53_00565-331	TTTGTTTCAATCGTTTAATT
BCV53_00565-332	TAAGGATATTGCCCAAATTT
BCV53_00565-333	TGTGTTTAGCAGCGGGAATT
BCV53_00570-334	TTCATATCCTTCGTCACCTC
BCV53_00570-335	AGGGAAGTAAGACCGGACCA
BCV53_00570-336	TTCATCCGCATCCAGCAGAT
BCV53_00575-337	CAGCGAGCATTAAACAACGA
BCV53_00575-338	CGCTAATCAGAGAAAAGTAG
BCV53_00575-339	CAAGAGCATCATTTCCAATT
BCV53_00580-340	CTAATCTTCCATTGAAAGAT
BCV53_00580-341	GCAAAATCAAAGAAGCTGGA
BCV53_00580-342	TAGAACATGAAGAGTGGGGA
BCV53_00585-343	CCAACGGCACACCGGCTGGC
BCV53_00585-344	ACGAGAAATGGGCAGGGCGA
BCV53_00585-345	TGTGGTATTGGGGGTGAACG
BCV53_00590-346	CCAACTGGAGACAATGCCGG
BCV53_00590-347	TCAATTGCCGAATATAACAG
BCV53_00590-348	TCAATTAGCGATACAGCAAA
BCV53_00595-349	GCATTTTGGGAAAGATATCC
BCV53_00595-350	GAGGGAGTAAGGATAGATGA
BCV53_00600-351	TCAACGACACACCGGCTGGA
BCV53_00600-352	TCCGAAAACCGGCGTGCAGC
BCV53_00600-353	TTCGGTCTTATATTTGGACG
BCV53_00605-354	CTAAGAAATTTTTGGAACTA
BCV53_00605-355	AGTATATGGGCACTGAAACA
BCV53_00605-356	TAGAATTCATGCTAAAGAAA
BCV53_00610-357	GCAGGAGAGATCAACTTTTA
BCV53_00610-358	AAGAGAGCTTTAAATGGAAA
BCV53_00610-359	ACAGGAGGAAAGTCTCATAT
BCV53_00615-360	TTATTATCCGGCTAATGGAA
BCV53_00615-361	AACAGCATTAAAGAGAACGA
BCV53_00615-362	AGAACAACGGACAAGATCCG
BCV53_00625-363	TCTGATGAAGAGGTAAGTGA
BCV53_00625-364	TCACCAGAGGAAATAGTAGA
BCV53_00625-365	AATTATAAAGATCGTAATTA
BCV53_00630-366	GAAAAGAGTTTTGGAAATGC
BCV53_00630-367	GACCCTGTATACCACTTTGG
BCV53_00630-368	CGGCAAGCTTAAATCATATA
BCV53_00635-369	TTGTTGTCGGTCATTCCTCC
BCV53_00635-370	AGTTCGATAGAAGTCTTCAA
BCV53_00635-371	CAAACGATCTATCACCAAGT
BCV53_00640-372	GAAGGGAAAGTCCCCATATC
BCV53_00640-373	ATCACCCAATTTATGGGACC
BCV53_00640-374	AACGATGAGGCCTTTTTAGA
BCV53_00645-375	GAAACAATAGTTAAAGAATT
BCV53_00645-376	ATTGGTTCATACGTACTATT
BCV53_00645-377	ACTGAAAAGAGTAAATATCG
BCV53_00650-378	TTAACCTTGAAAATGACGAT
BCV53_00650-379	CCTCAAAAAGTTGTGAAATG
BCV53_00650-380	ATTAGATTATCTAAGCGGTT
BCV53_00655-381	GTGGCTGGTATGATGTGCAG
BCV53_00655-382	CAAACGATCTATCACCAAGT
BCV53_00655-383	TTGTTGTCGGTCATTCCTCC
BCV53_00660-384	TTGGAATCGATCGAAAAAGA
BCV53_00660-385	TCGCGCAAATGACGAGTATG
BCV53_00660-386	TGCGACTGCAGACGATCTTC
BCV53_00665-387	TCTTCATGAAGAGTCGCTGC
BCV53_00665-388	TTGTCATCTTCACGGTAATC
BCV53_00665-389	TCGGGAGAAAAAGAAACGAA
BCV53_00670-390	ATGAAGATGTAGGAGCTGAT
BCV53_00670-391	TGTCCGCTGTTCCGTTTTTG
BCV53_00670-392	CACCAATGAGATGCATGAAA
BCV53_00675-393	TTGGAAATAAACTGGAGCAC
BCV53_00675-394	CGCGACATGAACCGGAAGTG
BCV53_00675-395	AAAGGCAAAAAAGACGTTGT
BCV53_00680-396	TCTTCCAGCGCGCGAAATTA
BCV53_00680-397	GAAGAAATTGATAGAGAGAT
BCV53_00680-398	TTCGGTCTTTTTTTTACAGC
BCV53_00685-399	AAAAGCATATCGGCACCGCC
BCV53_00685-400	CCGATGGAGACCGCATTGTG
BCV53_00685-401	CATTAAAGGACAGCGGAATT
BCV53_00690-402	ATTTCAAGACTGGATCAAAT
BCV53_00690-403	TCCAGCAGTATCACGAGTTG
BCV53_00695-404	TTCGGATGCACTCATGAGGA
BCV53_00695-405	GGAGAGGCGATGCCAGATAA
BCV53_00695-406	CACAAAAGACAGTAAAAATC
BCV53_00700-407	TTCATTTTTATGATGAAGAA
BCV53_00700-408	TGATGTCATCATTCGGGAAA
BCV53_00700-409	GCTAAAAAATTTACTCCAAA
BCV53_00705-410	CTTATTTAAGTCAAAAACCG
BCV53_00705-411	TATATGGGGTCAGTTGCAAG
BCV53_00705-412	TTGCGGGAGTGAGAGAGCAG
BCV53_00710-413	CTTCATCATTCTTTCTAGCA
BCV53_00710-414	CGGCTATGCGGTTGCAGCTG
BCV53_00710-415	TACAGTAAACTGCAAAGGGT
BCV53_00715-416	AACAAACATCCTGTAGGGCT
BCV53_00715-417	GGCAGACCATGTCCGCAGCT
BCV53_00715-418	TTCATCAATCTTAATGCCAA
BCV53_00725-419	AAAGGAACGGAAATTAAATC
BCV53_00725-420	AAAACGGTTTTGCCAAAGTG
BCV53_00725-421	AAGGATTCGTTTGCGAAAGT
BCV53_00730-422	TGCGGGATGAGGCGTACAAG
BCV53_00730-423	TGAAGATATTCCAAAGCTAA
BCV53_00730-424	TTTATCGTGTGCACGAAGAT
BCV53_00735-425	TAAAGGGCACGGGGTGCCGC
BCV53_00735-426	CGAGTTTTTAGAATCGCTGG
BCV53_00735-427	TTGCGGATGTGCGTGAGCGT
BCV53_00740-428	TTGTGGTCGTTTTGTTGCAA
BCV53_00740-429	TCAATAGCGGTGACGTATAT
BCV53_00740-430	CCGGCGGTGCGGAGCAGCTG
BCV53_00745-431	TCAGGAGGGACAAAGGGGCA
BCV53_00745-432	TTGTTTCGGCAAGAGAGCAG
BCV53_00745-433	TATTTTTGCAAATCTTCATC
BCV53_00750-434	GTACCAAGCGGTGCATCAAC
BCV53_00750-435	AATCATTCTACAACTTGAAA
BCV53_00750-436	TGCCTGTCGGCGCGAAAAGC
BCV53_00755-437	TTGGAATGAATATCCGCACT
BCV53_00755-438	GCGCCAACCATGCTTGACTT
BCV53_00755-439	TGATGAATTCGTGCTTCCAT
BCV53_00760-440	GACCGTCTTGTCCAAAATGT
BCV53_00760-441	GTGGAGGCTGGACAGCATGA
BCV53_00760-442	AGCATGGGCTGATTCCGATC
BCV53_00765-443	TTTAATCGAGCAAGGGGCAA
BCV53_00765-444	TGGAAGGAAAACAACTTCCT
BCV53_00765-445	GGAAAAGCGTTGTCCAATCC
BCV53_00770-446	ACGACTTAACGGACGCCAAC
BCV53_00770-447	TTGAAGGAACAATGGTGAAA
BCV53_00770-448	TGGGTGTCAACCAAGATAAA
BCV53_00775-449	TGCAAAAGCGCTACCGCATC
BCV53_00775-450	CTGACGAAGGTGCAGCAAAA
BCV53_00775-451	GGGGAGAATGTGGAAAACCA
BCV53_00780-452	TGTGATAAAGCAAAACAAGT
BCV53_00780-453	ATGATTCCAGTCGTTGAAAT
BCV53_00780-454	AGGAAATTGATATTTATCAA
BCV53_00785-455	TTGCAATATTCCGCTGTGGA
BCV53_00785-456	ATTGAACAGGAAAATAAGCA
BCV53_00785-457	TTATTGAACGGAGCGATGAA
BCV53_00790-458	AAGAATCCACTGGGATTTGA
BCV53_00790-459	ATTGGCTTTTTGTTCCATTT
BCV53_00800-460	TTCTCGTTTATTGAAAGACC
BCV53_00800-461	ACGCGCGTTGATGAAAAATA
BCV53_00800-462	CTGCCGGCTTGGCGATTTAT
BCV53_00805-463	TGGGGCTTATGAGCCTCGCA
BCV53_00805-464	TGAGCCTCGCAATCAGCACC
BCV53_00805-465	CATTGATCGCTGATGGCCCG
BCV53_00810-466	AAAGCGGAATTGTCCGCGCT
BCV53_00810-467	GTATCCGGTGGGAAGATAAG
BCV53_00810-468	TGAAGAACATAACGACTCAT
BCV53_00815-469	ATTTTGGCGGCGTTGACGTC
BCV53_00815-470	CAGCACCTCCTTCTTCTCAA
BCV53_00815-471	AAAAAGTATTTTTGACGCCA
BCV53_00820-472	CCGCACTGGACGACTTGGCG
BCV53_00820-473	TAAAACTCATGTGTCCCACC
BCV53_00820-474	CGGTCAACGTCATGTCGTTT
BCV53_00825-475	TTTAAAAAACCCAAAGCTTA
BCV53_00825-476	TATATACAGAAGATTTCGAT
BCV53_00825-477	CCATATTTTAGATTATGCCC
BCV53_00830-478	GGTCCGGAATTAGCGACGAA
BCV53_00830-479	ATGGAAAAGATGGAAAAGTG
BCV53_00830-480	AAGGAAAAGATCTTGTCGTT
BCV53_00835-481	GATGAAACGATGGACGAATG
BCV53_00835-482	TCAACGGTGAAAAAATATGT
BCV53_00835-483	TCGAGCATCGTTATAAGCTC
BCV53_00840-484	TCGCGAAACGGGATGCCGAA
BCV53_00840-485	TTGTATCATTTGCTTGTGCT
BCV53_00840-486	AAAAAGGTTGGCGAGGAAGC
BCV53_00845-487	CGACAAGCAAGGGGCGGATG
BCV53_00845-488	AAAGAAAGAGGGGTAAATGT
BCV53_00845-489	CGGTCGGCGGCGGGATTCAT
BCV53_00850-490	GACGGCGCGAAAGAAGGAAA
BCV53_00850-491	CGGTGGCGGAAGCGCTGAAG
BCV53_00850-492	GGCAGCGCCGCCATCGCCCG
BCV53_00855-493	GAACGGCTTCGTTACGAGTA
BCV53_00855-494	CGATGTCGAGGTGCCGGCTG
BCV53_00855-495	TTCGCGAAGCAGTCAATGAA
BCV53_00860-496	ATTTAACGGTGACTGCCAAA
BCV53_00860-497	GGGCGCGCGCTTGATGAAGC
BCV53_00860-498	AGCAACCGCCCGCATTTTGA
BCV53_00865-499	TGAATGTCATTCCTGCTCAA
BCV53_00865-500	CAGTGAACCGGCGCTACAAC
BCV53_00865-501	CAGAAACGCTTGCGGAAGCG
BCV53_00870-502	AAGATTAGTAAGTGCCATTT
BCV53_00870-503	CCGAATCAAAGACGAAGAAG
BCV53_00870-504	TTCGGCTGAACGGTTCCATC
BCV53_00875-505	CGAGACGGTCGGCGCCGCCT
BCV53_00875-506	CCTATTTGCTCGGCAGCGGA
BCV53_00875-507	CGTTGGCTATCGGGAACATG
BCV53_00880-508	CTGAGAACGGTTGGCCTACC
BCV53_00880-509	ATACAGGAGTTGGGTGTTTG
BCV53_00880-510	TGAACTTTTTGGTTTGCGTG
BCV53_00885-511	GCGGTGAAAAACTGGCTGTA
BCV53_00885-512	CACGAAAGAAGAGATGGAAC
BCV53_00885-513	ATTGATGAATACCGTCTCGG
BCV53_00890-514	ATTATTCAATCGTTTTTGCA
BCV53_00890-515	TGCTGGAAAAAATGAGCGAT
BCV53_00890-516	GATCCGTCGCGCGCGCAAGA
BCV53_00895-517	TTAAACTTGTATGCGGCAAT
BCV53_00895-518	TTTGGAACGGCGGAAAGGAA
BCV53_00895-519	ATGGTCGCCGTCCGCCTCAG
BCV53_00900-520	TGTTCGCGGTGCCGGTCGCC
BCV53_00900-521	TGGGTATATCGAAGAAAGAA
BCV53_00900-522	ATCAAATGTATATTAACGGC
BCV53_00905-523	TCCCGCCCTGGCATTGAAAT
BCV53_00905-524	ACGCGGCGGAGGAGTTTTCC
BCV53_00905-525	GTCAAACGCGGTCACCGGCT
BCV53_00910-526	GCGGCATCGGCGCCGCTTTT
BCV53_00910-527	ATGGGCAACGCCTTTGAAAT
BCV53_00910-528	ATTTTACTGACATTGCCTGT
BCV53_00915-529	AAGTAGTACCATGGGAACAA
BCV53_00915-530	CTCCGTTTTGCATGTGAAAA
BCV53_00915-531	ACGGGGATATCGAGATGGAG
BCV53_00920-532	TTTTTCCGGTGATCGTTTAT
BCV53_00920-533	ACTTGGTCATTGTAGTTTGG
BCV53_00920-534	TTCTTGGCGTTACGATGGGG
BCV53_00925-535	TGCGGAAGGGCAGCGGCGCT
BCV53_00925-536	AAACCGATTTTGGAGCGCGA
BCV53_00925-537	CGGAGGCGCTTGCCTTTTTT
BCV53_00930-538	CGATTTCGAACGTCATAAAA
BCV53_00930-539	TTTTCGAGTTAAAAGCGGAA
BCV53_00930-540	ACGTTTGAGGAATTTGAGCA
BCV53_00935-541	CCCGCGTCACGTACAATCAT
BCV53_00935-542	AAGGATACACGGACGATCTG
BCV53_00935-543	TTGACAGTCGCGTTGCTTGT
BCV53_00940-544	GTTTTCTGGCAAGCAATAAA
BCV53_00940-545	TATGAGGACGAACATCATGA
BCV53_00940-546	ATCGGCTTTTCCCAGCGTGT
BCV53_00945-547	TTTCATCTTGTTTTATATCA
BCV53_00945-548	TATCATTTTCCACAGCGCCC
BCV53_00945-549	TGACAGCGATTTGGTAGAAT
BCV53_00950-550	AAAACGAGCATTGTCGCGAA
BCV53_00950-551	TAATCAGTTCGCCTCCCGCC
BCV53_00950-552	GCCTCCCATCTTCATAAACT
BCV53_00955-553	TATACTTGGGGAAGATGCAC
BCV53_00955-554	AGAACGTTCGAAGATTCGCA
BCV53_00955-555	ATTTTGCCCGCTTTCACTTT
BCV53_00960-556	TGGAGGAACATTTAATCGCG
BCV53_00960-557	CGATTGAAAAAACGTTGCGT
BCV53_00960-558	ATGAGCAAGCGCGCTTTGGA
BCV53_00965-559	TCGTCTCCCCCACGTTCCGT
BCV53_00965-560	TATCGGGCAAAAACAGTTTG
BCV53_00965-561	TTGCGGTCATGATCGTATGC
BCV53_00970-562	TGAATTGATAAAAAGCCGCT
BCV53_00970-563	AAGCGTTCCAAAAAGCGAAC
BCV53_00970-564	TTGATGTCCGCGGCAATCCG
BCV53_00975-565	TGATCCTAATAATCTTCAGT
BCV53_00975-566	TGCTGATTGATTTGCCGTAA
BCV53_00975-567	TCTTTCCGATTTAGAAGCGG
BCV53_00980-568	AAACCAGGAAAGGCGATGGC
BCV53_00980-569	TTGCGGTTGCCATAGGGGTG
BCV53_00980-570	TGGACTCCGCTGGCTGCTTT
BCV53_00985-571	GCAGTGGAAGAAACAAGTGG
BCV53_00985-572	TATGGGCAATACAGGCCGTT
BCV53_00985-573	AAACAAAAAGAGCAAGAACA
BCV53_00990-574	GTTGGCGTGTTTTTAGTTGT
BCV53_00990-575	TGTGGCAAATCAGCTTGATT
BCV53_00990-576	CGATTTTTGCGCGGCGGCGC
BCV53_00995-577	TTGCGCCGGCATATCGGGGT
BCV53_00995-578	GACGGCGCGTCATTGCAATG
BCV53_00995-579	AGCATAAAGTGCGCTCATAT
BCV53_01000-580	TTGGCGCTTCGCTGTTGCTC
BCV53_01000-581	AAAAAATTATTGAAGAAGGA
BCV53_01000-582	TTGAAGAAGGACGCGGCAGC
BCV53_01005-583	TCGTATCAACTGCAGCGTTT
BCV53_01005-584	ATGTGTGTGGTGCAGCAAGC
BCV53_01005-585	GTGCAAGTCGGGCTCGGCAG
BCV53_01010-586	GAAGTGACGTATGAGTTGAT
BCV53_01010-587	TTGACGCGTACTTGCGTTCC
BCV53_01010-588	AAAGCGTCACGCTTCTTATT
BCV53_01015-589	AGGCGCGCTACCAACAAGGG
BCV53_01015-590	TGAAAGCGGAAATTCACAGC
BCV53_01015-591	AAGCGCATGTGGCGATGCAC
BCV53_01020-592	TGCGAGGTGAAAGAAGCTTT
BCV53_01020-593	CATGTAGAAGGGGCTATTGA
BCV53_01020-594	CTGCGTCTGGAAAAACAAGC
BCV53_01025-595	AAAGTATATAACGATAAACA
BCV53_01025-596	GTAGCGGATAAATTGGAACG
BCV53_01025-597	AAACCGATGGACAGCGAAGA
BCV53_01030-598	CACCAGCATCCTCAAGCCCG
BCV53_01030-599	TGAGAACGCTTTTTCATATG
BCV53_01030-600	TATGAGGATATAAAAATGGA
BCV53_01035-601	ATGCTTTATAACGGTTGCCT
BCV53_01035-602	ACCCGCCAAAAGCAGTTTAA
BCV53_01035-603	TTCAAGAACTTATGGCGACA
BCV53_01040-604	TATCAGAAAAAGCAAATTTT
BCV53_01040-605	CGGCGATGGAGCAAGCAATC
BCV53_01040-606	GAAATGGAAAGACAATCAAA
BCV53_01045-607	AATGAGTTTTTAGAAATTCA
BCV53_01045-608	CACCATGCAAAAATTTCTTG
BCV53_01045-609	TACTGCATGAAGAGTTAAAC
BCV53_01050-610	AGCATTTCAGAAACATTGCG
BCV53_01050-611	TTTCGCACATAAACCGCAAT
BCV53_01050-612	ACGCGGACAGATGCTGAACA
BCV53_01055-613	TACTGGAAATAATACAGGCA
BCV53_01055-614	TGGGTTGCCAATAATGTCCT
BCV53_01055-615	CATTATTAATTGATAACTCG
BCV53_01060-616	ACCCAAGGACCAAAAATCCA
BCV53_01060-617	ACATTGCCGATTTTTCCTAA
BCV53_01060-618	TGAAATGGTAGATTTAGGGT
BCV53_01065-619	GATATTCATACAGGTGAATT
BCV53_01065-620	AGCTGGGATATATTGTTGTA
BCV53_01065-621	TTTCGGCTGGAATGGCTACT
BCV53_01070-622	TGAGAGTATGTCCGGGCGAT
BCV53_01070-623	GAATTGATAGATAACAAGGA
BCV53_01070-624	CGGGATTTGCAGCTTACTCA
BCV53_01075-625	TTGTTGCAACTTCTGTACTA
BCV53_01075-626	GAACATCCGGATATTGCTAA
BCV53_01075-627	AGCGTACATATATTCAAGCA
BCV53_01080-628	ATTGGCGCCGATATGAATCC
BCV53_01080-629	TCCTTTCATTCGTTCAACGA
BCV53_01080-630	GAAGCCCCTATTTTCCAACC
BCV53_01085-631	GTTCATATTTATCGCGGACA
BCV53_01085-632	TTCATTAACCGAATTAATTA
BCV53_01085-633	ATCTGGAGAAGATGTTTGAC
BCV53_01090-634	TACGAAAATATTTGAAAAGC
BCV53_01090-635	AAGTGTTCAAAGATAAAATT
BCV53_01090-636	TCCGAATGAATATCAATTTA
BCV53_01095-637	ATAAATATTATGCGCATCTT
BCV53_01095-638	TATAGTAAAAAACAAAAACA
BCV53_01095-639	TTAACTAATGTTTTGCTTGT
BCV53_01100-640	TTGCATTGGGGCCATATTCT
BCV53_01100-641	AGAACGATTTAAATTTGTAA
BCV53_01100-642	TCCTCATAGAAAAGCTATTC
BCV53_01105-643	TGGTTGGGCGATCGAACGTC
BCV53_01105-644	TAAAAAACTTGTCCGACCAC
BCV53_01105-645	ATCGGGGTGGTATGGAACAT
BCV53_01110-646	TCGTATTTAGCCGTGATGAA
BCV53_01110-647	AATATACAAGTGATACAAAT
BCV53_01110-648	TACGGTGCTACAAAACTAGC
BCV53_01115-649	CTTGTATAGTCGCTACGATC
BCV53_01115-650	GTGAAAAAATAAATCAAATA
BCV53_01115-651	AAGAAAACAGCATCGTTCCG
BCV53_01120-652	GCGAAGGCGTTGCTTGGCTA
BCV53_01120-653	TCAAATGAAGGAAGATAAAA
BCV53_01120-654	ACGAATTTTTGCTGGAAATC
BCV53_01125-655	CCTACACAGCAAGTATGACC
BCV53_01125-656	TTTCGATGGATAAGAGGGAG
BCV53_01125-657	TTGTTACGATTGATGGGGGA
BCV53_01130-658	TTAGGTGACGGTAATATTAT
BCV53_01130-659	TGAATATTTAAATGGCCGGC
BCV53_01130-660	TTTGTCGAAAAGCATGAAAA
BCV53_01135-661	ACAACACTCAAGCTGCGAAA
BCV53_01135-662	ACTGCTGCTGAATCACGTAT
BCV53_01135-663	GATGGTACTTTCTCTGGTAA
BCV53_01140-664	CCCGCAAGAAAAATGAATCG
BCV53_01140-665	TGATTGGCGATTCGATTGAA
BCV53_01140-666	AAGTGCTTGCCATCGAAGGA
BCV53_01145-667	GAAGAACAATCGCCGTTTGC
BCV53_01145-668	ACGTGAAAGAAAAAATAGGA
BCV53_01145-669	ACAGAAGAAGATATTGAAAA
BCV53_01150-670	TAAACAACTTGGAATAAAAT
BCV53_01150-671	AGGCAAACGTAAATAGACCG
BCV53_01150-672	TCCCTTCCGTTCATAGTGTA
BCV53_01155-673	TCAAACAGCTATGAACGGCT
BCV53_01155-674	TTCAGCCTACATTGGTTGAT
BCV53_01155-675	TCGGGATGTTAGATAATTTA
BCV53_01160-676	TATGTGACCGCACATAATAT
BCV53_01160-677	ACAATATGGGGATTGCTGGA
BCV53_01160-678	ACGACCCTACAAATCCGGAC
BCV53_01165-679	TCAGCGGTGCTGTCGGAATT
BCV53_01165-680	CCGGAAACCGAACGTGGCGC
BCV53_01165-681	AAAAATGTGAACCAATTAAA
BCV53_01170-682	ATCCTTATAAACGGCAATTT
BCV53_01170-683	TAAACGGCAATTTGATAAAG
BCV53_01170-684	AACAAGATAAAGTGGAAATT
BCV53_01175-685	AAACTTCGTTTCGTGATATT
BCV53_01175-686	TACGAAAAGGAACGATGAAA
BCV53_01175-687	ACATATCCTTGCGCCCGCTG
BCV53_01180-688	GCAGAATCGCGTTCGGTGGA
BCV53_01180-689	TCGATCTCACGAATGCGGTG
BCV53_01180-690	GGCACAATCGGGGAAATTCA
BCV53_01185-691	AGCATTTAGTTGACCCGGAA
BCV53_01185-692	AGAACATCGAACGGCAATAG
BCV53_01185-693	TGCGGTGATTGGGGAAATTT
BCV53_01190-694	TAACGGTGAAAGGACAAGAT
BCV53_01190-695	CGTTTGCGAAAATGAATCAT
BCV53_01190-696	CCGATATGAAAACAGAGAAG
BCV53_01195-697	ACGAAAAACCGCTCAGTGTA
BCV53_01195-698	AGGCTGGCGCTGCCTCTGTT
BCV53_01195-699	ACCAGGCAAAGGCGCTCGCC
BCV53_01200-700	TGAACATGGCTATCTTTTCT
BCV53_01200-701	TGGAAAGACGAGAGGAATGG
BCV53_01200-702	TTTAACCGCGACCCCTCATC
BCV53_01205-703	TGGTGGACGATTTGGCGCAT
BCV53_01205-704	GGGCTAACGTGGTATCAGCC
BCV53_01205-705	AAAGCGGCGATCATTCACGC
BCV53_01210-706	TTAAAAGACATGGATGCAGA
BCV53_01210-707	GCGAAAAAACAGTGAAAAAC
BCV53_01210-708	ATTCGCGAATACCGCCGGCT
BCV53_01215-709	ATTATTTGACCAGCGATTTC
BCV53_01215-710	ACGATTCGCTCAAAGATCGG
BCV53_01215-711	AAAAAATGGTCCGTTCAGCT
BCV53_01220-712	AACTTGGGGCAGGCGGCCTT
BCV53_01220-713	CTCCGAAAATGTTGAGATGG
BCV53_01220-714	CACATGGCTTGGAAAAGTGG
BCV53_01225-715	TTATTGTTAGTCAGTTCTTT
BCV53_01225-716	GATGAACAGTCTGTTCAAGA
BCV53_01225-717	CGTCAAAATGAATTTCTATG
BCV53_01230-718	TATGTTTTGTCTGTTCAGTC
BCV53_01230-719	TTCGCTATGCCGGTGGAAAG
BCV53_01230-720	TTATATAATTTCCATCCAGC
BCV53_01235-721	GTGCTTGGCGGGGCGGTTAC
BCV53_01235-722	TAGGAGGTCTCACGTTTGTT
BCV53_01235-723	TATATTTTTATTCAGCGCAT
BCV53_01240-724	CGTTTTTCCGACAGGAATGC
BCV53_01240-725	TCTGCTTGGTGACGGGGCGG
BCV53_01240-726	TTCGCCAAAAAGGACTAATC
BCV53_01245-727	AAACAGTTGATCGAAGAGTT
BCV53_01245-728	AGTGGTGAGAAACATGTCCG
BCV53_01245-729	CCGCTGTGCCATATTATAAT
BCV53_01250-730	ACGCGGAATCAGCGAGCGCT
BCV53_01250-731	ACTTCCGATCACTACCAAAA
BCV53_01250-732	TGCCAGAGTCATACACATCA
BCV53_01255-733	ATTGGCTTTATATTCTTGTT
BCV53_01255-734	CCCGCGCCCAGTTTGCGGCA
BCV53_01255-735	TCCTGCGTCATATCCAGGAG
BCV53_01260-736	AACAACAAAAGAAATTTGTA
BCV53_01260-737	CTATGGCCGCCTTGTAAAAA
BCV53_01260-738	TATATATTTAGAAGAAAGAG
BCV53_01265-739	GCGATTTTAAACGCGAATTG
BCV53_01265-740	GACACGGTGGCCGCCGCGCA
BCV53_01265-741	CCGGGACCGTCCCGAAGGAA
BCV53_01270-742	TTTTGCTGGCATCTGTAAGC
BCV53_01270-743	TCGGGGGTGGGGACGATTAA
BCV53_01270-744	CGGCATCGGCGCCATCCTCA
BCV53_01275-745	AAAAAAGCAGCAAGCCAGCG
BCV53_01275-746	TCATCGGTTCTGTTTTCCTT
BCV53_01275-747	AACATTATCGTATTGCAGCA
BCV53_01280-748	TGCGGCGGTGTATGGATACA
BCV53_01280-749	ATGAAAAAAATATGATGCCG
BCV53_01280-750	AGAAGCATTGCCGGAGGATC
BCV53_01285-751	CATTCAGTGGGGAACCGGAC
BCV53_01285-752	TTTTTGATGTGCCGGTTTAT
BCV53_01285-753	TCCGTTACACAACCTATAAT
BCV53_01290-754	TCGTTTGCCGCGTTCATCGC
BCV53_01290-755	TGCATCATGAAGCATCAATA
BCV53_01290-756	AAAGACATAAGCGTTTTTTA
BCV53_01295-757	TTATATAGTGCTGCGCAACA
BCV53_01295-758	TTTGCCTTGGTTTCGTACCG
BCV53_01295-759	TCTTTTTTACAGTCACCGCA
BCV53_01300-760	TTTGCCAGCGTTGTTCTTTC
BCV53_01300-761	CTAATAACGGCGTGCACAGA
BCV53_01300-762	ACGATCCAGCTGCCGGTTTT
BCV53_01305-763	TGTGAACGAACGGACAAAAC
BCV53_01305-764	TCGAAATGGGACATCGTCAA
BCV53_01305-765	CATGCGCAAATCGAACAGCT
BCV53_01310-766	ACTTTGCCGGTATCCAGTTT
BCV53_01310-767	GGGGAAGAGGTTTTCGTATA
BCV53_01310-768	ATGAATATGGTCCAACGCCT
BCV53_01315-769	TTGGGAACGGAAAAAGAAAA
BCV53_01315-770	TGTGTCCGCGCGTCTAGATC
BCV53_01315-771	CAGGGGATGTCGAGATATTC
BCV53_01320-772	AACGGAAAGACCCCAGAGTT
BCV53_01320-773	AAGGTAAGCAGACAAAAAAA
BCV53_01320-774	CGACCCGAAAACGGGCATTT
BCV53_01325-775	GATATTTCAACGGTGCATGT
BCV53_01325-776	GAAGCTATGCAAGGAGAGGT
BCV53_01325-777	TTTATCGCAAGAAAAACATT
BCV53_01330-778	TCTTATTCGGAACTTAGCTT
BCV53_01330-779	GTTTTGATATCCATAAAAAG
BCV53_01330-780	AAGGCCTATGATATGTTCAA
BCV53_01335-781	TTTGTTTTACTTTTTTTAGC
BCV53_01335-782	TGAAAGGACGGGTGACAGGG
BCV53_01335-783	CGATTCCAGCTATGCAGATC
BCV53_01340-784	GCGTTGCCTGCCATGAATGC
BCV53_01340-785	CGCTATTCTCAAAAACAGAA
BCV53_01340-786	CTACTGGATACGACGACAAT
BCV53_01345-787	AAGACGTAACGGAAATCATT
BCV53_01345-788	ACGGAGGATTTGCCAGCGGA
BCV53_01345-789	TACAAACGTGGATTTCCTCC
BCV53_01350-790	TTTGCGTGAGTGTGATGCAT
BCV53_01350-791	CCCAGGCCAATGGTCTTTTC
BCV53_01350-792	TGTCGTGTACGGAACGATGA
BCV53_01355-793	AAGCTGCTGAGCTTAATACA
BCV53_01355-794	GGTGTATACCCGGAATATAC
BCV53_01355-795	TGAGCAAATGGACTGGTTAA
BCV53_01360-796	TAAAAAATACAGTGACGAAT
BCV53_01360-797	TTTCTGTGATCCGTTCTATT
BCV53_01360-798	GATGCGGATGGACAGCATAA
BCV53_01365-799	TTCCAGCCGCAATAAATTGA
BCV53_01365-800	TCTGAAACATGAATTGGAAG
BCV53_01365-801	CAATTGCTTTTTTGGTCGTC
BCV53_01370-802	TCCAATACATGTATTCTCGT
BCV53_01370-803	TATTGGGGGTCTCTCTCATC
BCV53_01370-804	TTTTTTCCGGTCTCGTGATG
BCV53_01375-805	TCCCTTACTTTGCACAGCGA
BCV53_01375-806	TATATCGGCCTGCTTGTTTC
BCV53_01375-807	TTTGGACTTCTTCTTTTCAT
BCV53_01380-808	TTTCGATATATCGACTCGCT
BCV53_01380-809	TGCATAACTTCGAGTTTTTA
BCV53_01380-810	AAGGATATAAACTCCATCTC
BCV53_01385-811	TAGCTGTTTGTCCGATTATC
BCV53_01385-812	AAAAAGTATAATCCAGAAGA
BCV53_01385-813	CCAAAAGAAGGAATATCCCC
BCV53_01390-814	AACAAGGTTCCGAAATAGAA
BCV53_01390-815	CACCTGAAAATCGACACGAG
BCV53_01390-816	AATGTGATTGGAAATGAAGG
BCV53_01395-817	CTGAAGCTGTTTGAGCACGA
BCV53_01395-818	AAGGCGATAGTCATCGCTAT
BCV53_01395-819	AGAAAAAGGGAAAGAAGGTG
BCV53_01400-820	AGAAGTATGCAGAGATGGAG
BCV53_01400-821	TGATCGATTTTTCGAGTCCA
BCV53_01400-822	ACGATATATGATTTGGAGTC
BCV53_01405-823	TTGTATGGCTGTCAGCTGAA
BCV53_01410-824	TTGACGAAATGGGATACTTA
BCV53_01410-825	TAAAAAAAACTCCAACAAGA
BCV53_01410-826	TCCTCACTTCCAGCAAAAGA
BCV53_01415-827	TAAATAGTAAGCCGGAAGCG
BCV53_01415-828	TGCGGACTCGACTAAAGCAG
BCV53_01415-829	CGTTACTTTAATCCGATTGG
BCV53_01420-830	GCAGCATTTCATAAACCGTT
BCV53_01420-831	TTCACGTTTTATTAGAGAAT
BCV53_01420-832	TTTTTTACGCATGGGGTTGG
BCV53_01425-833	TTTTAATAATAGAGAAAATG
BCV53_01425-834	AAAGTCTTCGGAAAATATAC
BCV53_01425-835	TACGAAAAATGTTTGGCATA
BCV53_01430-836	ATTATGTGTGACGATGGATC
BCV53_01430-837	TCATACAAAAAGAGCAAAAA
BCV53_01430-838	TGGATTAAATTTTTCGAACA
BCV53_01435-839	TTTTAATAACCTATTTAACA
BCV53_01435-840	TGCTAATCTAATCCCATATA
BCV53_01435-841	TTTAATATAATAGGATCCCT
BCV53_01440-842	TCCCGGCCTATAATGTAGAA
BCV53_01440-843	ACCTTTGGAATATTAAAAAA
BCV53_01440-844	TTAGCTAATTTTTTTCTGAT
BCV53_01445-845	GCTTGGCTTTAGCAATATCC
BCV53_01445-846	AAGAGTATAAAAAAAGAAGC
BCV53_01445-847	TTATCTTAGAAAAGGTGACC
BCV53_01450-848	TTCAAAAAGCGAATCCAAGT
BCV53_01450-849	AACTATCCGGATATATCTTC
BCV53_01450-850	TCGGCATTCGACCGAGGAAA
BCV53_01455-851	GATATATTGTTGTCATTATT
BCV53_01455-852	TTTTGAAGACCATAAAAGTT
BCV53_01455-853	CGAAAGTAGGAGCGTTTATT
BCV53_01460-854	AAGCAAAAAGGAAAACTAGA
BCV53_01460-855	AGAGAAGATTTGATTCAATT
BCV53_01460-856	GCGATTATGGGGAGATACCT
BCV53_01465-857	AACAAGAACTTCTTTCCTAT
BCV53_01465-858	GCCAAACAGAGCCCTTTTGC
BCV53_01465-859	TCATAAGGCGGTTCGCGCCC
BCV53_01470-860	TTGGCGAACATGAGCCAGAT
BCV53_01470-861	TTGGTCTTCGTTTGGGAGAA
BCV53_01470-862	GCTCATGGAATTAAATCTGA
BCV53_01475-863	GATATTGACAGCATTTCGGA
BCV53_01475-864	CACCGTGCTGATCGCGAGAG
BCV53_01475-865	CGGGTTACACCGTGCTGATC
BCV53_01480-866	AAAAATGAATCATTGATATT
BCV53_01480-867	ATTTTATGGAATTACAGTCG
BCV53_01480-868	TGGAATTACAGTCGAAGGAA
BCV53_01485-869	GTAGAAATCATTTTAAAAGG
BCV53_01485-870	ATGACTGGTATTGGGGTAGT
BCV53_01485-871	TTCACAGAAATTCAAAAAAG
BCV53_01490-872	TTGGCGCTCATGTGACGGAG
BCV53_01490-873	TCAGCATGAACAAAATGAAA
BCV53_01490-874	GCTGGTGCGATTGTGGAAAC
BCV53_01495-875	TATTGAGTTTCTGGTATGCC
BCV53_01495-876	TCAGCAAAAGGTTGATGCTT
BCV53_01495-877	TCTTGGGCTGACTCTTGCTA
BCV53_01500-878	TGTGGAAATGGAGCGAAAAC
BCV53_01500-879	TTGAGACATCAGTATAAAGG
BCV53_01500-880	TTGGGGGATCGATCGAGTTC
BCV53_01505-881	ACACCTATTCCGAAGAGCTG
BCV53_01505-882	TCGGCAGCTCCGCGAACATT
BCV53_01510-883	CTCGCTATTCATAAGATTCA
BCV53_01510-884	CAATCACAGTCGTTTTCAAG
BCV53_01510-885	TATAACAACGAAATTGTCGC
BCV53_01515-886	GTTGCGACAGCGGTAGGTCC
BCV53_01515-887	AAGTTGGTACTACAATTACT
BCV53_01515-888	AATGGTATTTCAAGAGATGG
BCV53_01520-889	AGCCGGACGAGCCGATCACC
BCV53_01520-890	CCGATGTGCCGCCAAGCTTT
BCV53_01520-891	TGAACGGAAGCAATGGAAAA
BCV53_01525-892	AAAGCGCTTGAGGCAGAACT
BCV53_01525-893	AAACGGACGCTGGAAAAGAA
BCV53_01525-894	AAGGGCATATGCAAATGAAT
BCV53_01530-895	TGATGTCGTCACAGTGCAAA
BCV53_01530-896	CTTTGAAAAAAGGAAAATAC
BCV53_01530-897	CTTAGCGGAAGACTTCTATC
BCV53_01535-898	ACGCACTGGAACCAAAGTTT
BCV53_01535-899	AAAGAAGGAATCGGTTTGCG
BCV53_01535-900	AGCCACGGCCTCCATCAGGC
BCV53_01540-901	TCAATTTTTGCATAATCAGC
BCV53_01540-902	TTTTCCCAAAATCGCTAGTC
BCV53_01540-903	GCAGAAAGCTGGGAGAAAAG
BCV53_01545-904	ATTCTTTACTTTTTTGTCAG
BCV53_01545-905	TTGATGATCGGCTATGCTAT
BCV53_01545-906	TACAATTCGGCGCATTAAGC
BCV53_01550-907	TGTTACCGATGCTTATATCG
BCV53_01550-908	ACAAAAAAGAGGAGGAAAGA
BCV53_01550-909	GCGGAGGCAAAAGCAAAAAA
BCV53_01555-910	TCGTTGCGATTAATCCCGAG
BCV53_01555-911	GAATGGCTGTACCGCTTGCT
BCV53_01555-912	TGAAGGCCCAGCAGGATGAC
BCV53_01560-913	AGATGATTCAGCAAAAACAG
BCV53_01560-914	TTCTGGATACGAAAAACTGT
BCV53_01560-915	ACGAGGAATCCGGACGCTTG
BCV53_01565-916	TGCAACGGTGGCGCAATGAC
BCV53_01565-917	TCACATTGAACGTCTCGAGC
BCV53_01565-918	TTGATAAAGTGCTGTCAGAA
BCV53_01570-919	AATATTATGAAAGACCGCCA
BCV53_01570-920	TTTTGGCAAGGCCACACAGC
BCV53_01570-921	CGGGAAATACGGCGATCGAC
BCV53_01575-922	CATATCCGGCTGCTACAGGA
BCV53_01575-923	TTGGAAAGTCCGCTACTTGG
BCV53_01575-924	TGGCACGGTAACAGCGGATG
BCV53_01580-925	TTTTAGTATACTAAAACTTG
BCV53_01580-926	CAATGGTTTCAAAAAGCAGC
BCV53_01580-927	GTATACTAAAACTTGCCTTC
BCV53_01590-928	AAGAAACGCGAAATCCGTTT
BCV53_01590-929	TGTGTCCGGCACGAAAAAAT
BCV53_01590-930	TCGTAAAGCTTGATTTGGCA
BCV53_01595-931	CGAAGTGAGCATCGATTTTT
BCV53_01595-932	CGCTGATACAAGAATTTTCC
BCV53_01595-933	TCGACTATTTCAAACAAAAC
BCV53_01600-934	TTGCCGGAAAGGTTCCATTA
BCV53_01600-935	TGGGCGGCAAGACGCATGCA
BCV53_01600-936	TCGGCGTCATGGGACGGATT
BCV53_01605-937	ATAAAGAAGATGGACAAAAC
BCV53_01605-938	TTGAAGGAATTCAAACGGCA
BCV53_01605-939	TGGATGGCTTGTTAGTCCGG
BCV53_01610-940	TCACGGCACGGAAACGCAGC
BCV53_01610-941	TTGGCAAGGCGAAGCAGCGC
BCV53_01610-942	ACGGTGACGACATGTTATCC
BCV53_01615-943	AGCAATGGCTCGGCACACCG
BCV53_01615-944	TGTGTTTTGGCGGGCCAAAA
BCV53_01615-945	TTTGAGCATGTTGCCGCGCT
BCV53_01620-946	TCCAGTTGGCGCAAGCCGTC
BCV53_01620-947	GCATGATGTTCGGCGTCAAG
BCV53_01620-948	CATACCGGGAAATGCGCGAG
BCV53_01625-949	TGAAAAAGTGTGGTATGATA
BCV53_01630-950	GGAATTGAAGAAAACGGCGT
BCV53_01630-951	TGCGCCAACTGTTCGTGGCT
BCV53_01630-952	AAATCGGAATTAGTGCAGCG
BCV53_01635-953	ATTGCGAACGTGGCATTCGC
BCV53_01635-954	TGCGAGCCGGTGGCTTGAAG
BCV53_01635-955	TAGCGCGCTGTTGATCGTCA
BCV53_01640-956	GCGTTAGACGCTGCCCATGC
BCV53_01640-957	TCAACAAACGAAAAACTTGC
BCV53_01640-958	CGACCAATTTATAGAGCGTG
BCV53_01645-959	CATTTCCAAAGCGCAATACG
BCV53_01645-960	TTGACGTCGTTCCCGGGCGC
BCV53_01645-961	TTATTGACGTCGTTCCCGGG
BCV53_01650-962	CGGGTCTTATCATTGCCATG
BCV53_01650-963	TTTTTGTCATCGGCGGAACG
BCV53_01650-964	ACCGTGTTTGTATTCGTGGA
BCV53_01655-965	TTCAGCAAATCGCTGCGCAT
BCV53_01655-966	GCATCGTTGGCTAAAGCCGT
BCV53_01655-967	AAACCGTTGATGGAGCTGGA
BCV53_01660-968	TATTACTGTCGGAACGGGAA
BCV53_01660-969	TCGGCGGCGGCGTCATGAAG
BCV53_01660-970	TTTGGCGCAGGCGATTGCCA
BCV53_01665-971	ATTAAAGCAAAATTCGATAG
BCV53_01665-972	TCGGCGGCACAATCGCTCAC
BCV53_01665-973	AAGCAAAATTCGATAGTGAA
BCV53_01670-974	AATACGGGAGTTTCCAACGG
BCV53_01670-975	TGCGAATTTGGCAGGCAGCC
BCV53_01670-976	GCTATTTGCACGGCTCCCGA
BCV53_01675-977	GTATTAGATCATGATGAAAA
BCV53_01675-978	GATCATGATGAAAATATTGT
BCV53_01675-979	TCCGAATCCAGCGCTGCATT
BCV53_01680-980	CTTAGGCTCATTGCCGGGCT
BCV53_01680-981	AAAGCGTCGCGAATGAATAG
BCV53_01680-982	GGAGCTTTGGATGCTTTAAC
BCV53_01685-983	AAGCGATTGCCCAGGCTGCT
BCV53_01685-984	GGAGAGCTAGTCATTCCAAA
BCV53_01685-985	CTGAAGAAAGCGTTGATTAC
BCV53_01690-986	AAACATAAACAAGAACTGCA
BCV53_01690-987	CGTATGGTATCCAGAGAAAT
BCV53_01690-988	TCGATGGATGATGTCGAGCC
BCV53_01695-989	TTCACGAATATAGGAGTCAG
BCV53_01695-990	AATGGAATCCGGCATATCAA
BCV53_01695-991	TTTTATGGTTTGGTGTCGGA
BCV53_01700-992	ATGAACTTTCGCATCCGGCG
BCV53_01700-993	CGGGAACATCTTGGATTGCC
BCV53_01700-994	TTATGCCCGGTGTTTCTCCA
BCV53_01705-995	TCTGACGAACTGTCAAGAAA
BCV53_01705-996	CTCGCAAAGCAAGCATTGCA
BCV53_01705-997	CGGGCAGAAAATCCTTTGCG
BCV53_01710-998	ACGTCATTGAACGACAAGCA
BCV53_01710-999	AGGTAAAAGGAAATATTTTG
BCV53_01710-1000	TGCGACGAAGCAACATCAGC
BCV53_01715-1001	TATGGTGGCGATCTCCCTTT
BCV53_01715-1002	TCGGCGACCGCATCGCCCGC
BCV53_01715-1003	CGATAACAACGATCAGTTTA
BCV53_01720-1004	TCTCGAGAAAAAAGGATATA
BCV53_01720-1005	ATGAAAGAAGATGAAGAATA
BCV53_01720-1006	CTCTTTAATCAATGGAAATT
BCV53_01725-1007	TGGAAACATCCTGAAAGCAA
BCV53_01725-1008	TCGCAGCAATCGCAGCAAAT
BCV53_01725-1009	GCGGAGCAAGCGGCTATGAT
BCV53_01730-1010	TCAAACCGCGTTTGCGAAAT
BCV53_01730-1011	TTGGCCGGTTCGGTAAAAGG
BCV53_01730-1012	CGACGCTGATGTTCCGCAAT
BCV53_01735-1013	TCGGCTGGACGGGATATGTT
BCV53_01735-1014	TCGTTCCATACTTGATTTCC
BCV53_01735-1015	GGAAAAATCGAATTTGGCGT
BCV53_01740-1016	GTGGCTGGTCTCGCGCTGTC
BCV53_01740-1017	TTGATACACTTGTATCGGCT
BCV53_01740-1018	CCGTTTGACGATCCGAAAGT
BCV53_01745-1019	TCGTTTCCGCGTTTGATACG
BCV53_01745-1020	AAAAGCATACCGGCATGTCC
BCV53_01745-1021	TTACGAGGCGCTTGCCGCGG
BCV53_01750-1022	TGACTACAGCATGCGCCGGC
BCV53_01750-1023	CGGGATGCAAGATGTCATCG
BCV53_01750-1024	GCGGTATGGTTTTCCGGGGG
BCV53_01755-1025	CGATCTATTGTGCGTGGAAA
BCV53_01755-1026	GGAAAGGAAACAATGTCCCA
BCV53_01755-1027	GCGGAAGATATGCACGGAAA
BCV53_01760-1028	AAACGAAACTGAAACTATAC
BCV53_01760-1029	CTTGCTCGAAAGCTTGGCGA
BCV53_01760-1030	TTTTAACAACTGTGTCGTGA
BCV53_01765-1031	AAGGAACGAACGGCGATGTC
BCV53_01765-1032	TTGGTATAAACAGGTGATTG
BCV53_01765-1033	TGTGCCGGATGGCAAAATCG
BCV53_01770-1034	GAACAGATTGGTGACCGTGA
BCV53_01770-1035	TGAATCCAGGAAAAATTTTC
BCV53_01770-1036	ACGGGGCTGTTTGTCGGATC
BCV53_01775-1037	GAGGCGTTGTTTACGCATTC
BCV53_01775-1038	TGATACACCGTATCCGGTGC
BCV53_01775-1039	GAGCCGATGAAATTATACCG
BCV53_01780-1040	AATATTTTTCCGATTCAAAT
BCV53_01780-1041	AGCTGCGTGTACGGAAAGCC
BCV53_01780-1042	TCGGCGCGCAGACGCTTCAT
BCV53_01785-1043	TTCAAGAAGGGGATGAGGTT
BCV53_01785-1044	TGCGGGCGGTCTCGCACATT
BCV53_01785-1045	AAGGAATATCCGCTATTGAA
BCV53_01790-1046	TTCTCGGACGGACGAAAAAG
BCV53_01790-1047	TCGAGCTGATCAAAAATGGA
BCV53_01790-1048	TCTTTACTTATGAGGATATG
BCV53_01795-1049	GTGAATTTCCGCTGTTTACC
BCV53_01795-1050	ATTGGCGTTTTTCTCTATAT
BCV53_01795-1051	TCGTTCGGAAGCTGGCCCAC
BCV53_01800-1052	TTGGCGTATTAGCAGGCTGT
BCV53_01800-1053	GAGTTAGTAACAGAAAATCA
BCV53_01800-1054	GTGAATCCAACTGACTCCAG
BCV53_01805-1055	ACGCGTTAATCGCGTTTGGC
BCV53_01805-1056	GTCATTCTTCTTGCGGTGCT
BCV53_01805-1057	AAGAAAACGACGTTTGGCCG
BCV53_01810-1058	ATGAAAGTATTAACTGGCAT
BCV53_01810-1059	TGCGTGCGGCGACAGGAGGA
BCV53_01810-1060	TTTTGGATATGAGTGTGCGC
BCV53_01815-1061	TCCGTGCTGGATGCGGTTTT
BCV53_01815-1062	TTCTCCGCTCTGGCGTGAAC
BCV53_01815-1063	GCGGAAGAAATCAAAAAGGA
BCV53_01820-1064	CACATAAAGGCACTGGTATT
BCV53_01820-1065	AGCAAAGGAATGAGTTTGGA
BCV53_01820-1066	AATCCAGCGCCAGCGCAGCC
BCV53_01825-1067	TGTGAATGAAGAAACAGAAA
BCV53_01825-1068	TGTGCTTCCTGTTGAACTAG
BCV53_01825-1069	ACGACCAATCAATTGGAGTT
BCV53_01830-1070	CTTGTCGGCCGGTCGATATT
BCV53_01830-1071	AAATATCAAAATATCGTTTC
BCV53_01830-1072	CTTTGGCTCTTCGCAAAAAG
BCV53_01835-1073	CGTCGCACTCATTGCTTTTG
BCV53_01835-1074	CGGGCTGCTCACCGCTCGTA
BCV53_01835-1075	CCGAATTAATCGTCTTGCTT
BCV53_01840-1076	TCAATTATTCGGAGGAAAGA
BCV53_01840-1077	TGTCCCTTCTATGCCCAATC
BCV53_01840-1078	ATCAATATTAAGCTGATGAA
BCV53_01845-1079	TGTTGACGTCTCTGTCGCAA
BCV53_01845-1080	CCGCGCCCCAGGATATGGCG
BCV53_01845-1081	GTAAATACCGCAAAACAGTT
BCV53_01850-1082	GGGGTGCAGGCGCGAAAAGG
BCV53_01850-1083	TCGCATTGATTGTAAATATC
BCV53_01850-1084	TTTCGACCGTACTGTTGACG
BCV53_01855-1085	TTCTCTTTTGGCTTGTTGCT
BCV53_01855-1086	TGACTTCCATCATCATGGCG
BCV53_01860-1087	AAGGGGAAATCCGTTTTCTT
BCV53_01860-1088	AATTATTGGCGGAAGCGTCA
BCV53_01860-1089	ACAATAACGAGGTTACCCGC
BCV53_01865-1090	TCGTTTACAAAGGAAGAACG
BCV53_01865-1091	AGTTTGGCGATGACAGCATA
BCV53_01865-1092	ACGGTTAAAGGAAAAGCGGA
BCV53_01870-1093	TTCAAAATGTTACAAATGAA
BCV53_01870-1094	GCAGAGGTAGTCGGTGAAAC
BCV53_01870-1095	GAGAAGCTCGGCGTGCCGGT
BCV53_01875-1096	GATCATCACATCAATAGAAG
BCV53_01880-1097	CGATCCAGCCAGGCGAAAGA
BCV53_01880-1098	TCCTTCGCAGCATGTCTCCC
BCV53_01880-1099	GGAAATATTGGCTTCCGTGA
BCV53_01885-1100	TCCATGTGTGTCGGCAGTGT
BCV53_01885-1101	ATCTGCCTCGGCATCATGAA
BCV53_01885-1102	AAGTATCCGCCATTGCTGCT
BCV53_01890-1103	TTGGTATTAATGTTGTTAGG
BCV53_01890-1104	TCGCGACGTTGCCATATCAT
BCV53_01890-1105	CCTGTTTCAAATGATTACGA
BCV53_01895-1106	GTAGCTGGATTTGCCGTGAT
BCV53_01895-1107	TCCGAAAGGGAAAATTATGA
BCV53_01895-1108	CATTGGGCGGAATCGGGTTT
BCV53_01900-1109	AAAACATTCCATTTGACTTT
BCV53_01900-1110	TATAAAATAGATATTATGCT
BCV53_01900-1111	TGCTACTTGACGTAAAGATT
BCV53_01905-1112	TCAAGCTGAATTTCATTTAG
BCV53_01905-1113	CAACAATCGCGACGAAGAAA
BCV53_01905-1114	CATTCATCTGGAATCGTTCC
BCV53_01910-1115	AAGAAGTGGAAAAACAACAT
BCV53_01910-1116	TGGAAAGACCGGGATCCGAA
BCV53_01910-1117	TTTCATTATCGTTAGGCGGC
BCV53_01915-1118	GCGACCATAACGTGCTCATC
BCV53_01915-1119	TGCAGGCGCTTGAAAAAGTA
BCV53_01915-1120	TGGCGATGAAGTGAGAAAGG
BCV53_01920-1121	TTATTATCCGAACAGCAAAG
BCV53_01920-1122	CCGCATCGAAGCGGGAGGAA
BCV53_01920-1123	CCGATGTGGATGATACCGTG
BCV53_01925-1124	AAAAGGAATCTGTGTACGGT
BCV53_01925-1125	CCATCTGACAGAAAAAGGGG
BCV53_01925-1126	GTGAAGGCTCCATTTATCCG
BCV53_01930-1127	TTGCAAGCAGAGAGCCTAAC
BCV53_01930-1128	CCTGAGAGGAAAGATTATTC
BCV53_01930-1129	ATCAGCGATGCAGGGGCCAT
BCV53_01935-1130	GATGGATGGAATGACCGCAA
BCV53_01935-1131	CAGAGAAGGGCGAGCTCATC
BCV53_01935-1132	CGCGCTATAGCAGGAATGGT
BCV53_01940-1133	TTACACAGCTACGTTTCGTG
BCV53_01940-1134	AAACTGCCGCCTAACGCAGT
BCV53_01940-1135	GGCGTCGATGTCGTTATTCA
BCV53_01945-1136	TTATGATGAAATCGGGCTAT
BCV53_01945-1137	TGCGCGATGCTATGGCAGTC
BCV53_01945-1138	AAAAAAGTCAAAGAAATTAT
BCV53_01950-1139	TTGCTGAAAGTGGATTTTTT
BCV53_01950-1140	TCCGAAATAACCATCGATCT
BCV53_01950-1141	ACATCCTGTCGCCAGCAAAC
BCV53_01955-1142	TCGCTGTAGAGTATGACCCT
BCV53_01955-1143	CTCCTCCGCAAATAACCCGT
BCV53_01955-1144	CAAAGAGCCGTGTTAGTGAT
BCV53_01960-1145	GGTGGGAAACTGCATGTCTA
BCV53_01960-1146	AAGAACAAAATAAAGAGTTC
BCV53_01960-1147	TTTTAATACGTCGATTACCA
BCV53_01965-1148	CAGCCATTATCGGACCGAAT
BCV53_01965-1149	TCGCTTTGAAAGACGGAAAA
BCV53_01965-1150	ACGAAAAAAGATTATGAAGT
BCV53_01970-1151	AATCCAGATTTGATTATTGG
BCV53_01970-1152	AAAAACATTTTTTAGGTGAG
BCV53_01970-1153	TCAAGAAATGAAGTTAAAAA
BCV53_01975-1154	TTCGCGAGCTCCGCCTGCCA
BCV53_01975-1155	TTGTGCATAAAGGGGGGAAA
BCV53_01975-1156	AAATTTCAAAAGATGTGTCG
BCV53_01980-1157	CTGATATTGATCATGGCAAC
BCV53_01980-1158	TTTATTTATTACTGAGAAAA
BCV53_01980-1159	TCGGAGTCGGATTTTCCATG
BCV53_01985-1160	TGATTTTACTATGCCGGTGT
BCV53_01985-1161	GTCAGCCGTGCCTTGCGGTT
BCV53_01985-1162	TTGAAGAAGAATTAAAGCCG
BCV53_01990-1163	TGAAACAAGCAGAGCGGCAT
BCV53_01990-1164	TGCAATCGAAAAACATCGAT
BCV53_01990-1165	TCTTTCGTTTCTTGTAGAAA
BCV53_01995-1166	TGGTGAAGGACGCAGGAAGA
BCV53_01995-1167	TTGGCATGGGAGAAGGGAAT
BCV53_01995-1168	TGCGTCGACTAGTTGCGTTA
BCV53_02000-1169	AAAACTTTGCTGCGAATCCA
BCV53_02000-1170	TTTTGTGTACTTGTTGTTTA
BCV53_02000-1171	TTTTAATTCCCATTATCATC
BCV53_02005-1172	TGGGGGTTTCTGACGGCTCG
BCV53_02005-1173	CAAGAGAGGAGGAGGGAAAC
BCV53_02005-1174	ACCGGCATTTCCGTCGCTTT
BCV53_02010-1175	TTGCTTTACTCATTCTCATA
BCV53_02010-1176	TATCTTTGTGCAATTCTCGG
BCV53_02010-1177	GAGAAAATCGCTCCGACGAT
BCV53_02015-1178	CGGTTTCTCATGTGCTTATC
BCV53_02015-1179	TTTGATCCCTTCCGATCCAT
BCV53_02015-1180	CAGGCCAATTGCTTGCGCTT
BCV53_02020-1181	TGGTTTTCTGCAATGGTCTG
BCV53_02020-1182	TTATATTTCACAAAAGTCTT
BCV53_02020-1183	AAGCGACAGGAGAAGGATTG
BCV53_02025-1184	ATCAATGATGAAGGCCAGTA
BCV53_02025-1185	ACGCTCATTGGATAGATATG
BCV53_02030-1186	GTTGAAGCAGAATCATTGCA
BCV53_02030-1187	ATCACAATAAATGGAAGGGG
BCV53_02030-1188	ATAGCAAAACAGCTCGATTA
BCV53_02035-1189	TTTTCTTGACGCTTTTCCCT
BCV53_02035-1190	CCTTCGCGGCCCTTGCCGCA
BCV53_02035-1191	TTTGCGGTGTTTATGCGCAT
BCV53_02040-1192	CTTCTGGAGAAAGGCAAATC
BCV53_02040-1193	CGGCAAATCATTGCCGAAAA
BCV53_02040-1194	CTGCGCTCGTGCCGCCGCTT
BCV53_02045-1195	AAAAGGTCTTACAAGATGCG
BCV53_02045-1196	AACAACGACATCCTTAAATA
BCV53_02045-1197	TCAAGATCTCTTCATCTTGC
BCV53_02050-1198	TGATGTGCAGGCTTTTTGTG
BCV53_02050-1199	AGGGTAGATGGCGGCGCAAC
BCV53_02050-1200	GCTCGAATGCCGCCACTATC
BCV53_02055-1201	TGCCTGCCGATCGTCAGTGC
BCV53_02055-1202	TCGGACGGTTTTTGGACATC
BCV53_02055-1203	TTTGAATCTTTATATCTAGT
BCV53_02060-1204	TATAAGGTCGATTTGCCTCT
BCV53_02060-1205	CATCGATGACAGAAAAGCGT
BCV53_02060-1206	TGATCACACAAGATGATGTT
BCV53_02065-1207	TAAAAACATTCGGTTGTGTT
BCV53_02070-1208	CAACAGACGGAAGAAACATT
BCV53_02070-1209	GAGGAGTATGATTCGATCCG
BCV53_02070-1210	AAGGAGACCGGCCTCATAAA
BCV53_02075-1211	TCATACTTTACATTTAAAAA
BCV53_02075-1212	ATATGCTAAGAGAGGATTGG
BCV53_02075-1213	TAGCGGATAACGTCGCGGGT
BCV53_02080-1214	AAGTATTAGAAAATAAAACT
BCV53_02080-1215	AAAAAGAATCTTGCAGCAGC
BCV53_02080-1216	GAAAATAAAACTCAGCCGGT
BCV53_02090-1217	TATTGAGGATAACTTACACG
BCV53_02090-1218	AATTTGAGGAAGTGGATAAA
BCV53_02090-1219	AGAAAGTTTATCATATGCCG
BCV53_02100-1220	TACATTGTCGGCACAAAAGA
BCV53_02100-1221	TGTTGGCGAAGTAATCAACG
BCV53_02100-1222	GAAACGGGCCAAAAGGATAT
BCV53_02105-1223	GGGTACACCCAGGAGGACTA
BCV53_02105-1224	CTTGTTGGTGACGATAGTGC
BCV53_02105-1225	CCACAAAGTATTTCAGGTGG
BCV53_02110-1226	TCCGGCAATTCGAGAATTGG
BCV53_02110-1227	AGAATTTGGAAGAAAAATGT
BCV53_02110-1228	TTGGAGTTCTTACGAGAGTG
BCV53_02115-1229	TTGCGCGGATTAGAAAAATT
BCV53_02115-1230	TTTCAATGAGAGGCTTGGAA
BCV53_02115-1231	CGATTGCACCGGAAGTAGTC
BCV53_02120-1232	TGATTTCCGCATCACATAAC
BCV53_02120-1233	TGAAAATCAAAGAAAAGCCG
BCV53_02120-1234	AAGAAAAAGGCGCAGACGTC
BCV53_02125-1235	AAATCTTTTCTTTGCTGTTA
BCV53_02125-1236	AATGGTCCGCAAAATATCAA
BCV53_02125-1237	GATGGCGCGACAGATACCGT
BCV53_02130-1238	TGATGATCCGCGGGACAAAA
BCV53_02130-1239	GTGCCAGCCACGAAGGCGAC
BCV53_02130-1240	AAGCGACAGAATATATGGCA
BCV53_02135-1241	ACGGATTAAAGAAGACAGTG
BCV53_02135-1242	AAGAGCGAGTAAAGGATGTT
BCV53_02135-1243	CTACATGGAACGAACAAAGA
BCV53_02140-1244	TGTTACCGGATGCTCGGAAA
BCV53_02140-1245	GCGAAATTTTGGATTTGCCG
BCV53_02140-1246	GACGAAGAGATAAGCGGCAC
BCV53_02145-1247	TGAGATTGAAGATTTGGGCG
BCV53_02145-1248	GATGAACGGAATAAGACTGC
BCV53_02145-1249	ATCCGTGAAAAGGGGATTAA
BCV53_02215-1250	TTGTCGTTTTATCGGCATTT
BCV53_02215-1251	CCGCAATGTCAGCGTTTCGC
BCV53_02215-1252	AACGAATTAAAGAAGACGGC
BCV53_02220-1253	TACTTAACTGGGGGGAATAT
BCV53_02220-1254	TACTGCATAAACTAACTGGT
BCV53_02220-1255	TGTTAAAAGCGCCCAAACGA
BCV53_02225-1256	TTTCCTTATCCTTGGCTCTT
BCV53_02225-1257	AAAAGCAAACAATTCCGCCA
BCV53_02225-1258	AAAACGGATGAGGGGAAAAA
BCV53_02230-1259	AACAAAACGTTCAAAGAAAC
BCV53_02230-1260	TGCGGAAGATCATCCGATTG
BCV53_02230-1261	TTTGGCGCGGTCCAATGTTG
BCV53_02235-1262	GACCCTGGCCATGGCGGACC
BCV53_02235-1263	TCAAACAAAGCTGGCTGCAG
BCV53_02235-1264	ATGCCATTCCTTCTCCGCGT
BCV53_02240-1265	TATGAACGAAAAATGTTGCG
BCV53_02240-1266	TTGGTGGATGGAAGGATTTG
BCV53_02240-1267	CGGAGAACCAGCGGAATTTG
BCV53_02245-1268	ACGGAAACGTTGGGAAATTA
BCV53_02245-1269	ACGCGCGATGCTCGTGTGAA
BCV53_02245-1270	TTGCAAGTAGATCCAGATTA
BCV53_02250-1271	TCAATGCGGAAAAAATCGAA
BCV53_02250-1272	CCGCGGAAGCGAACATCCAC
BCV53_02250-1273	GAAATGCGCACAAATTATCC
BCV53_02255-1274	TCACTTTCTCCGGAGCAATG
BCV53_02255-1275	TCGTCGGAACGATTTTGGAA
BCV53_02255-1276	CCCTTACCCGCTTGATATGG
BCV53_02260-1277	TCGTTTTTTTGGCAAATAAT
BCV53_02260-1278	GCGGTTGTTTTATTTATACT
BCV53_02260-1279	CGACATTGTTAACATTGACA
BCV53_02265-1280	CGTGGCGGTTATTGGGCATA
BCV53_02265-1281	GGGATTGCCGTGCCGTCTCC
BCV53_02265-1282	AGCGGCGGGCAAATGCGCCG
BCV53_02270-1283	TGCGGTGCAAAACGTTACTT
BCV53_02270-1284	TGGACATTATATTTGAAAAG
BCV53_02270-1285	GATACGGTTCGCAATTTAAA
BCV53_02275-1286	ATCATTAATGAGCGTATTGA
BCV53_02275-1287	TGAAACTTGGCCCTCGTCGC
BCV53_02275-1288	TCCGCAAAGAAGTAGCCAAT
BCV53_02280-1289	GCATTGAAAATTTATTCGGA
BCV53_02280-1290	CGCAAAAAACGGAAGAAGAT
BCV53_02280-1291	CGCATGAGAATGACGGCAAA
BCV53_02285-1292	CCGACGTTCATGGTAACACG
BCV53_02285-1293	GGTTTTAAAGGCTCTCGTAA
BCV53_02285-1294	AAGGCTCTCGTAAATCGACG
BCV53_02290-1295	GCGGAGGCTGGCGTTTCCGA
BCV53_02290-1296	AACGCTTAATCGAAATAGGA
BCV53_02290-1297	ATCGAAATAGGATGCTACCG
BCV53_02295-1298	TTCGCAGACGCGGCAAAGTT
BCV53_02295-1299	TGGTAATTTGCGAAAATCCA
BCV53_02300-1300	CGGTAGAATTATCTCCGTAC
BCV53_02300-1301	ACTCGCGGTCGAATCACGTA
BCV53_02300-1302	TCTCCGTACGATTTAACTCG
BCV53_02305-1303	GAAAAACATATTCGTCCGGG
BCV53_02305-1304	CAGAAAACGGCTATGAAATT
BCV53_02305-1305	TATATAGGATTAGAAGAAGC
BCV53_02310-1306	GGTTTGCAAGCAAAAGAATA
BCV53_02310-1307	CGAAAAGAAAGGGTATTTGC
BCV53_02310-1308	ACCCGTTCGATCGACTATGT
BCV53_02315-1309	CTCTTCTTATGCTTATTGTG
BCV53_02315-1310	TTTTTGGCAGCTGTTGCGAT
BCV53_02315-1311	ATGTGGCTAGGTGAACTGAT
BCV53_02320-1312	AACCGTTTTGAGGACGGAAC
BCV53_02320-1313	GGTAAAGGCCAAATTGAGAA
BCV53_02320-1314	TCAGCAAACTAAAATCGGGT
BCV53_02325-1315	CCCTCACTCGCAGCGTCATT
BCV53_02325-1316	CGGTGAAAACGCTAGGTTTG
BCV53_02325-1317	ACAAAGTCGCTCATCTTGTG
BCV53_02330-1318	GTCGTTGTCGGCGATAAAAA
BCV53_02330-1319	AAACGTGCAGAAGATGTAGC
BCV53_02330-1320	AAACCTGCATCCGAAGGTAC
BCV53_02335-1321	TTGATGATATGAAAGCAGTA
BCV53_02335-1322	TATCATGGTCGTGTAAAGGC
BCV53_02335-1323	GCATCGACTGGAAATATCGA
BCV53_02340-1324	TAACAGTTACTCGTCCAAGC
BCV53_02340-1325	AAGAAGGTAAAACTGGTAAA
BCV53_02340-1326	CCGTGCAGCGAAACAAGGGA
BCV53_02345-1327	AAATACGGCCCAAACAATGA
BCV53_02345-1328	ACCGATAAAGAAGCGCGTCA
BCV53_02345-1329	TGTCAAAGCACACGAAGTTC
BCV53_02350-1330	AAGTAAGAGCGTACACCCGT
BCV53_02350-1331	TCGCAAATTTAAACTTTGCC
BCV53_02350-1332	AACTTTGCCGTATTTGTTTC
BCV53_02355-1333	ACTATAAATCTGTAATGCAA
BCV53_02355-1334	CTACGGCGGAAACGGACGAA
BCV53_02355-1335	GGCATTAAAGAACAATTAAT
BCV53_02360-1336	TCACAAAAGAAGCACCAATT
BCV53_02360-1337	CGCAAAAAGATCTGGTGAGA
BCV53_02360-1338	GATCCAAAAACGGGGCTTCC
BCV53_02365-1339	GGTGGTTCTGGACGCCGCTA
BCV53_02365-1340	TGAAAATCATTTCTTTAGCT
BCV53_02365-1341	AAAAAGGTCAAGTGGTGAAA
BCV53_02370-1342	AAATTATGGAAACTCGTCCG
BCV53_02370-1343	GTCGAAATCGTTGAAAAAGC
BCV53_02370-1344	TGGAAACTCGTCCGCTTTCG
BCV53_02375-1345	CCACTGCCGAAATCGAACAA
BCV53_02375-1346	AAGCGTTGAAAGAAGAATTA
BCV53_02375-1347	TTCAACCTTCGCTTCCAACT
BCV53_02380-1348	CCAACCGCCAAATCGAGGCT
BCV53_02380-1349	AACCAGGCAAAGTGATGTTT
BCV53_02380-1350	TATGAAACGTGGCGGTAAAG
BCV53_02385-1351	CATGAGGATCTCAAAATCCG
BCV53_02385-1352	TCGTGGAGAGGTCCTTCCGA
BCV53_02385-1353	GATGCGAAACTTGTTGCGGA
BCV53_02390-1354	TTGAAAAAGTGCTGAAGTCC
BCV53_02390-1355	ATAAACGCACAAGCCATATC
BCV53_02390-1356	GTTATTACGAAAGCGTATGT
BCV53_02395-1357	AATGAAACAGGTCAAAAACA
BCV53_02395-1358	CGGAAGATATGGTAGGACAT
BCV53_02395-1359	AAACATGGTCTCGTCGTTCG
BCV53_02400-1360	CAGTACGCCATCAAGGCGGC
BCV53_02400-1361	TACGTCGTCGTAAAAAATAA
BCV53_02400-1362	AAGTTGGCAACGCATTGCCG
BCV53_02405-1363	TCACGGAAAACACGATGAAT
BCV53_02405-1364	ACGCCAGACAGCAAAGAGAT
BCV53_02405-1365	TGAACTATAAAGGAAAATTC
BCV53_02410-1366	TGCAACGCGCTTCGTTGCGT
BCV53_02410-1367	ACGTTCTTGATCTGTTGAAC
BCV53_02410-1368	ACATTAGAAGCGCCAAAAAC
BCV53_02415-1369	CGAAGCGATTCAATTAGGCT
BCV53_02415-1370	AAAGCGCAGTAAAAGCAAAA
BCV53_02415-1371	AATCAAAAGAATTGCCAGGT
BCV53_02420-1372	TACGATTTTACGCGCTGTTC
BCV53_02420-1373	ATGCGTCTTGACTTGCCGTC
BCV53_02420-1374	CGCGCTGTTCACAAGTATAA
BCV53_02425-1375	TCTGAATATGACTTCCCTGG
BCV53_02425-1376	ATCGCGCCAATCGCGATCGA
BCV53_02425-1377	CTGGCGTTGAAATGTTCCGC
BCV53_02430-1378	CGATTACATCTGCGGCGACA
BCV53_02430-1379	TGAAGAAGTTCCGAAAAACA
BCV53_02430-1380	AAATTATGACAGACCCTTAT
BCV53_02435-1381	TGATTGACGGCAAAAAAGGA
BCV53_02435-1382	TGGATGCTGCCAATAACACT
BCV53_02435-1383	TTCGCGAACGTACGGGTAAA
BCV53_02440-1384	ACGAACGGCATTGAAGTAAC
BCV53_02440-1385	AAGACTTGCCAGGGGTACGC
BCV53_02440-1386	TATTCCTGGAATCGGCCATA
BCV53_02445-1387	TGAAAAAGTATTACAGGCTG
BCV53_02445-1388	CAGGCTGGAAAAATTGTTGT
BCV53_02445-1389	CGAAAGTGGATTCCATGAAA
BCV53_02450-1390	CAAAGGTGTTGTCTGTGATC
BCV53_02450-1391	TCGGCAAGCTTGTTCCGGCA
BCV53_02450-1392	TCGCTGAAGTATTTAAGCGG
BCV53_02455-1393	TAAATGGTTTCTTGACGAAG
BCV53_02455-1394	ATATGGAAAACTTTGATGAA
BCV53_02455-1395	GCTATTTCTTTAATTTATTG
BCV53_02460-1396	CGTTGCGGGGCCATGACCTG
BCV53_02460-1397	TATCATAAAGTCAAAAAAAT
BCV53_02460-1398	TTTGAACAAGTAGGAGATAA
BCV53_02465-1399	AACGAATTAGTAAAAGCAAT
BCV53_02465-1400	AAGAAGGCGTTTCTAAAGAA
BCV53_02465-1401	AAGTTATCAAAGTGGTTCGT
BCV53_02470-1402	ACTCGCCGCGCTTTGGCGGA
BCV53_02470-1403	GCGTTCTTCAAGCTCCTATC
BCV53_02470-1404	GCAACGAAGACGTTGTCGCG
BCV53_02475-1405	AGAAAACAAACATTGCGAAA
BCV53_02475-1406	CTTCAACGATGGGGCCTGGC
BCV53_02475-1407	ATGCCAAACCCGAAAACCGG
BCV53_02480-1408	ATATTATGGCATTTTGCAAA
BCV53_02480-1409	AACGCGGCGAGCATCGAAGC
BCV53_02480-1410	CGGTATATGAAGACCGTTCA
BCV53_02485-1411	AAACGGATGGGTATGCAGCT
BCV53_02485-1412	TGAATTAAAAGAAACGGTAA
BCV53_02485-1413	AAAGAAACGGTAAGAGTGAA
BCV53_02490-1414	TACGGTGATTGTATTGGCCA
BCV53_02490-1415	ATTCGTCTTGTTTTTGAATA
BCV53_02490-1416	CAGTATTTTTTGCAGTGGTT
BCV53_02495-1417	TTTTAGCTTGCAGTCAATGC
BCV53_02495-1418	GCTTGCAGTCAATGCAATAG
BCV53_02495-1419	TGTTACAATGAAAAATGTCA
BCV53_02500-1420	GTCGGCGCGGATCGGGAAGA
BCV53_02500-1421	AAAGGAAGCTGGAAAAATAT
BCV53_02500-1422	AAACGGCGACAAGACAAAAG
BCV53_02505-1423	TTTTTACAAAGGAAAATGAG
BCV53_02505-1424	ATGGAGATGGAGTCGATCGA
BCV53_02505-1425	ATGTGCGAACAAAGGTGTAT
BCV53_02510-1426	ACAAAATTTGGATAGCAGAA
BCV53_02510-1427	CGTCATTGAACGCTTCTGTC
BCV53_02510-1428	GGCTCGATTATGCGGACGGC
BCV53_02515-1429	ACCTTGTTGGAAAATGGAAT
BCV53_02515-1430	TTGAAAGTGAGGAAAGGAAG
BCV53_02515-1431	GGTAATAACGAAAAACGGGT
BCV53_02520-1432	CCGATGTCGATGATAAGCTC
BCV53_02520-1433	TTTTGGAAGATACGCCGCAA
BCV53_02520-1434	GAAAATGCGAAAAAGGGATT
BCV53_02525-1435	ACCTATTCTGGCTTGCACGC
BCV53_02525-1436	AAGGAAAGGAAGAACGAACA
BCV53_02525-1437	AAGATAACTGCTTAATTGCG
BCV53_02530-1438	ACTATTTGTTCGCTCGCCAT
BCV53_02530-1439	GGAAAAGAAAAAGTCATCAG
BCV53_02530-1440	TTCAATTTGTTTCCCAATAT
BCV53_02535-1441	GGAGCAATTGGCGCGGGTGA
BCV53_02535-1442	CTGGCCGGGGAGAAGGAATC
BCV53_02535-1443	AAACAAGTATGGGAATTAGT
BCV53_02540-1444	TCGTTGTTATTAATGAAGCG
BCV53_02540-1445	TCCAACTGGGTCAGTTCATA
BCV53_02540-1446	AAGACACCGTCAAAAAAGTT
BCV53_02545-1447	TTGCAGCTAATGAATATAAG
BCV53_02545-1448	CAAACATCAGCAGGGAGAAT
BCV53_02545-1449	TTTTCTCTTTCCAATCGAAT
BCV53_02550-1450	ACCGCGTATTAGGCGGAGGG
BCV53_02550-1451	TCGGCGTGTCCCATATCACC
BCV53_02550-1452	GTTGAAATTCAAGCATTAGT
BCV53_02555-1453	GGTCTTATTCGTGAAGGGGA
BCV53_02555-1454	GCGAAACAAGCTGTGATGTA
BCV53_02555-1455	CGCGAAGAACTCGAAGAAAC
BCV53_02560-1456	TTTAGCAATGAGGAAGCGCA
BCV53_02560-1457	AAAATGGAAGAGCGAAAAAT
BCV53_02560-1458	ACCAACTGGGGCTAGTCGTG
BCV53_02565-1459	CGTTTTACGGGAATGACGAC
BCV53_02565-1460	AAACAAAAATTGCAAGAATT
BCV53_02565-1461	ACTTTCCGTCTTCCATGAAA
BCV53_02570-1462	AACGAAGTGAAATTGCAGAT
BCV53_02570-1463	TGCATCGATTTGCCACAACG
BCV53_02570-1464	TGAAAGTCAAGACAAAAAGC
BCV53_02645-1465	AGAGAAATGGGAATTGATCC
BCV53_02645-1466	TGCTATTGACAAATTCACCG
BCV53_02645-1467	GAAGTCGAAACGCCGATGAT
BCV53_02650-1468	CTGTGAAAGAGTTTGGAGCA
BCV53_02650-1469	CTCAATTTTGCCGAAGAGGT
BCV53_02650-1470	AAGAAGCCGTCAATATCCCT
BCV53_02655-1471	GGAGAAATTGAACGAGGAAA
BCV53_02655-1472	CCGACAGAGGAATTAGTGCA
BCV53_02655-1473	GTGCAGCAAATTGCCGAGCG
BCV53_02660-1474	AATATGGTCGTCAAAATTTA
BCV53_02660-1475	AATCGCGATATCCATATTCC
BCV53_02660-1476	TTATATAATCACGAAAATAT
BCV53_02665-1477	TTGTCGACGCTATCCTTGAG
BCV53_02665-1478	TGAATCTGTCGCAGTAGAAA
BCV53_02665-1479	TGCAGAAGTGTACGATATTT
BCV53_02670-1480	TTGATATTGGCGGGGAATCG
BCV53_02670-1481	CCGGTTGATGAACGAGTCGA
BCV53_02670-1482	ATGGAAAGTGTCGCCATCGT
BCV53_02675-1483	CTCGCCGTGAAGTGATGGAA
BCV53_02675-1484	TGGACAAAATACGAGTTAGC
BCV53_02675-1485	TTTGAACAATATAATAGGCA
BCV53_02680-1486	GTTCAATATTTAGGGGTATT
BCV53_02680-1487	TCCAAACGTATAAAAGGGTT
BCV53_02680-1488	ATGCACGGAAAAACATCGCA
BCV53_02685-1489	ACTCCTGCGGGTGTCATTCA
BCV53_02685-1490	ACATTGCGATTCGCACGATG
BCV53_02685-1491	ATCCGTCTCCATACATGGCG
BCV53_02690-1492	AGCTTGAATTTATGAACCCG
BCV53_02690-1493	AGCACTCCGCTTTACCAATT
BCV53_02690-1494	TTGCCGGCGTTGGTACTGGC
BCV53_02695-1495	TGATGGACAAGTAAGAGCGT
BCV53_02695-1496	TCGACAAAGAAGGGTATGCT
BCV53_02695-1497	ACGGTCGTAAAAGATTTAGG
BCV53_02700-1498	TTGAACCATGTCGGACTTCA
BCV53_02700-1499	TATGAGAAAAACGTTGATAA
BCV53_02700-1500	TATGGCAGCCCCCTTATCAT
BCV53_02705-1501	GCTTCTTCAATGGAAGCAAT
BCV53_02705-1502	TTCGAACACGGCACATTGCC
BCV53_02705-1503	TTTTATGACAAAGCCGGAAC
BCV53_02710-1504	GGCAAACTGTTGACAGAAGA
BCV53_02710-1505	TATCGGAGTGTTGAAACCAG
BCV53_02710-1506	AGTTATTTGGTCGATTTATT
BCV53_02715-1507	TATGTGAGGCGGCGCAAATT
BCV53_02715-1508	CAAAAGCGCACTATATTGTA
BCV53_02715-1509	AAGATTAAGCCGTTTCAGGC
BCV53_02720-1510	CGTCGGTTTTCCAAGGTCCA
BCV53_02720-1511	CGCGGTGTATGTATATCATC
BCV53_02720-1512	CCGAACTTTATGATCGCGGC
BCV53_02725-1513	TCGGGAGGTGGGATTAGCCA
BCV53_02725-1514	AGGAGTCTGATTCGCGATGA
BCV53_02725-1515	CCCCCGGAAAAACGAGGCGA
BCV53_02730-1516	TTCACAAAGGGTTTCTTCTT
BCV53_02730-1517	ATCATGGAGGAAGTAATCCG
BCV53_02730-1518	AGGAAGGAAAGAAAGCCGGC
BCV53_02745-1519	GTGAGGTAGCGGATAATTAC
BCV53_02745-1520	ATGTCGAGAAAGACGGGAGA
BCV53_02745-1521	CGTGAAGGATATTAACGATC
BCV53_02750-1522	TCTTCGATATTTTTTTATAC
BCV53_02750-1523	TGATGCCGGTAAATTTGGGC
BCV53_02750-1524	GACAAGCTCGAAAAGCAGCA
BCV53_02755-1525	TCATTTTTTACGTTTTGCTG
BCV53_02755-1526	TCCGCCCGGTGAAGAATATG
BCV53_02755-1527	TGCTATTACTTGATTGTTCG
BCV53_02760-1528	CGGGAGTCAAACAAGTGGAA
BCV53_02760-1529	GATGACCATCAGGAGAAGGC
BCV53_02760-1530	GACGTGGATAAAGGGGTCGT
BCV53_02765-1531	AACGCCGCACATTAGCGAAA
BCV53_02765-1532	TATGAAGTGATTCGGGAAGA
BCV53_02765-1533	CGATTAACGGCGCTGTTGCG
BCV53_02770-1534	GGCGTGTATCGGAAGCTGAA
BCV53_02770-1535	GACCGTTTTTGGGAAGAAGC
BCV53_02770-1536	TACGAACTTGACCGTGCCAC
BCV53_02775-1537	TCGCGTTCCATATCAGAATA
BCV53_02775-1538	TGGAAAACAGGTGATCGATG
BCV53_02775-1539	TTTGTGTAACAAATATGGTG
BCV53_02780-1540	GCGAATTAGGCGATTTCGCG
BCV53_02780-1541	GTGGAAAAAGCGATGGAAGA
BCV53_02780-1542	GGCGATTTCGCGAAAGAATA
BCV53_02785-1543	TAAGGAAACCGATAGACCGC
BCV53_02785-1544	AAGATGAAAAATCGATTATC
BCV53_02785-1545	TGGATGGAAAACAAGTCGCG
BCV53_02790-1546	TTATTGTCGGCATTGTGGAA
BCV53_02790-1547	TTGTCGGCATTGTGGAACAA
BCV53_02790-1548	GCGAGAAATCCTGAACTGCA
BCV53_02795-1549	ATGGGATGATTGCCTCGCAC
BCV53_02795-1550	CTGAGCCGTTTTTGCAAGTG
BCV53_02795-1551	TCGCATTGATATCAATGATG
BCV53_02800-1552	CAAGGAAATATTCCTGGAAT
BCV53_02800-1553	CATTGAAATTGAACGATGAG
BCV53_02800-1554	AAACAGACGGAAAATACGAA
BCV53_02805-1555	CTTATCATGATTGATGCGTT
BCV53_02805-1556	CACGTGTATATGAAATGAAG
BCV53_02805-1557	ATGGGGGTTCCGATTTTAGC
BCV53_02810-1558	TGCAAGCAGCCTCTCATTTG
BCV53_02810-1559	TGTGGATCGCCTTTCTATTA
BCV53_02810-1560	TCCCGGGACTGTTATTGAAG
BCV53_02815-1561	CTGACGTAAGATTACGCCGC
BCV53_02815-1562	CGCCGCGTGAATACCGAAGG
BCV53_02815-1563	ACTCGGCGACGCGCGGAAAA
BCV53_02820-1564	AAGGCGGTGCTGGAAGCGGC
BCV53_02820-1565	CCAATCATAAACCGGCGCGT
BCV53_02820-1566	AAAAGCATGGATGATTTTGC
BCV53_02825-1567	TCTTCTTGAACGGCCTCATC
BCV53_02825-1568	CCGTAAAAGCAGGAAATTAT
BCV53_02825-1569	TATATGACGGATATTCTTGG
BCV53_02830-1570	TTTCGCAAAACCGCTTCGTT
BCV53_02830-1571	GGTGAACAAAATTCACTTGA
BCV53_02830-1572	TTTTAGCAAAGCCATCGATC
BCV53_02835-1573	TGTCGCAACGCTTTAAAGAA
BCV53_02835-1574	AAGAAGAGTTAGCAAAGGAA
BCV53_02835-1575	GCAAAGGAATTGGGCTTTTA
BCV53_02840-1576	GCTGAAACGTATCCATCTGT
BCV53_02840-1577	GATGACGAGAAGGTGGGTGG
BCV53_02840-1578	GTTACGCTGATGTGTTAACA
BCV53_02845-1579	TCGCCGATGCCCCATGCAGC
BCV53_02845-1580	CTCCTTTCATGGAAACGGTG
BCV53_02845-1581	GTGATTACCGGCCATGATTC
BCV53_02850-1582	TCCATCAAGATGTTTTAAAA
BCV53_02850-1583	AGGGAAGTCATGTGCATATA
BCV53_02850-1584	TGTTGCAAAAAGAAGTGGCT
BCV53_02855-1585	AGTTAGCAAAAGAAAAACGG
BCV53_02855-1586	GAGCAAGTGCTGCAGGAGGA
BCV53_02855-1587	ATCGGCGGACAATTAGCGAA
BCV53_02860-1588	CAGGAGCAAAACATTAAGCC
BCV53_02860-1589	TAAAATTGACGTGTTTTTCC
BCV53_02860-1590	GGCGAACTCGACCGTGTTGA
BCV53_02865-1591	TTTATGCTTCCGTCGGCTGG
BCV53_02865-1592	ACGCCTCACCCTTTCCGCGG
BCV53_02865-1593	TCCATAATCGTGAGGCTACA
BCV53_02870-1594	TTATCCGAGCGGGAACTTGC
BCV53_02870-1595	AAACCGGTGAAATTGCGTGG
BCV53_02870-1596	TTGGCCGATTATGTTAATGG
BCV53_02875-1597	GCCGGCGGTAAAATTATTTT
BCV53_02875-1598	AAAGAAATTCAAGAACATCT
BCV53_02875-1599	TTTTAAGCCGCGAAGGTGCA
BCV53_02880-1600	TCATGAGCATAATAAATATA
BCV53_02880-1601	CGACAAAAGAAGCGATAAAA
BCV53_02880-1602	TGATGATGCATGAAGTGTTC
BCV53_02885-1603	TTGTCGATTTATGCACGGGA
BCV53_02885-1604	TATGGAATCATCCCATCGTA
BCV53_02885-1605	CATGCAATCCTCCGTATTTT
BCV53_02890-1606	TCAAGAAGGATTCCATATTT
BCV53_02890-1607	TCCTTTTTAAATAAAAAGTA
BCV53_02890-1608	TGGAAGCGTCCGCAAAGAAG
BCV53_02895-1609	TTTCGATCCCGGAGAATTGA
BCV53_02895-1610	CCAGTCCAAGCCACAGATTA
BCV53_02895-1611	AGGCAAATCGGTGTCCGTGA
BCV53_02900-1612	AATCGTTCCGGAATCAAGCC
BCV53_02900-1613	TCCTTGACCTAAAGGAGTAA
BCV53_02900-1614	AGCCGAGATGATTGGTTTGC
BCV53_02905-1615	AATCCGGCACACACGGAAAT
BCV53_02905-1616	CCATTGATGCTTCCAAATCG
BCV53_02905-1617	CAAATTAATCAGTTTGCTAT
BCV53_02910-1618	TAAACAGTTGTTAAAACTTG
BCV53_02910-1619	TCTTCTGATCAAATAGAAGT
BCV53_02910-1620	ACAAGGAAAGATGTAGAGGA
BCV53_02915-1621	CGTAAAACAGTTAAGGAAAA
BCV53_02915-1622	AGGAAAATTATATCTTCGAA
BCV53_02915-1623	TATCTTCGAAAATATATTCA
BCV53_02945-1624	TTATTAGTGGGGGCAAGGTT
BCV53_02945-1625	ATCATCATTGACAAGTATAT
BCV53_02945-1626	ATTGTTGGAGCGTTAGTTTT
BCV53_02950-1627	TGGCGGCGGAAAGGCTGGTT
BCV53_02950-1628	ATAGAACAATTGCAAGCAGC
BCV53_02950-1629	ATGCGGGAAGCGAAATACCG
BCV53_02955-1630	TGAAGCTGCCCGGAATCGGA
BCV53_02955-1631	GAATATGCCGATGAAGTGAC
BCV53_02955-1632	CCGATACAGATCCTTGCTAT
BCV53_02960-1633	GCGGAAAAAACGGTAGAAGG
BCV53_02960-1634	GAAGTGAAAATTAAAGAAGA
BCV53_02960-1635	AAGAAGAAGTCGTGGATCCG
BCV53_02965-1636	CAAATGGCACTATTCCGGAC
BCV53_02965-1637	ATCGCAGAAGCAAAACGGCT
BCV53_02965-1638	TATTATCGCGATCTTTTGCT
BCV53_02975-1639	GCGATTGACGAAGCGTGTAA
BCV53_02975-1640	AGCAACTTTTTCCGAAAGCT
BCV53_02975-1641	ATCATCAAGCGGAAGTGATT
BCV53_02980-1642	TGGTCCATTTCCCGCAGATT
BCV53_02980-1643	ACAGATAACTTTACAGTTGT
BCV53_02980-1644	AATAACGAACAATTACAAAA
BCV53_02985-1645	GTGAAAGAAATCGTTGACGA
BCV53_02985-1646	CATATTCGAACGAGTAAAAA
BCV53_02985-1647	ACGGACGGTCTACCTCAACC
BCV53_02990-1648	GCAAAAGCGTTAAATTTCCG
BCV53_02990-1649	TTCATGAATATTATCACATA
BCV53_02990-1650	TTTATTTGGAAGGAAGTTTT
BCV53_03000-1651	AAGCGGGAGAAAAAAGATGC
BCV53_03000-1652	CCAGCAAGAGGATGGCACCG
BCV53_03000-1653	ATTCCGACGGCAGAAGTGCC
BCV53_03005-1654	ATGGATAAATACGGATTTAT
BCV53_03005-1655	ACAGACGACCATCGCATGAC
BCV53_03005-1656	CGGTGGAACGCAATTCTTTT
BCV53_03010-1657	TGGCAAAGGCACGTATCGGC
BCV53_03010-1658	TTGCCAGAACAACGTATGCA
BCV53_03010-1659	AACAATTGGGCCGTCTCCCT
BCV53_03015-1660	TTTCCTGCCATTCCATGCGG
BCV53_03015-1661	CAATGAGAGGAATCGGCGGG
BCV53_03015-1662	GTTCATGCATACGAAGGGGT
BCV53_03020-1663	CAGTTGAATATCCCGATTAT
BCV53_03020-1664	CGAAAGAGGCGCCAAACTAT
BCV53_03020-1665	CAAAAGTACAAAGTCGAAAA
BCV53_03025-1666	TCTAGAACACGGGCAAAACT
BCV53_03025-1667	TGAATATTTGACACAGCAGC
BCV53_03025-1668	TTTATTACATAGAGCAGGAA
BCV53_03055-1669	ATTCAAGAAGTGTACGTTGA
BCV53_03055-1670	TATTGAGGAAGTTGTTTATA
BCV53_03055-1671	AATTATAGTAAAAGTGATTG
BCV53_03060-1672	AAGCCAGTGCATCGCCGCAT
BCV53_03060-1673	TTCGCATTGCTGTCAGTGAT
BCV53_03060-1674	CGCTCACACATAAAGGGTAT
BCV53_03065-1675	TTGCACGGAAATAAACGTGA
BCV53_03065-1676	TGGGAAACAACGATGAATCC
BCV53_03065-1677	ACGATTACGCACGCAAACAA
BCV53_03070-1678	AAAAATTATCGCAATTACAA
BCV53_03070-1679	CCGCCCCTCTTTGTGATTAA
BCV53_03070-1680	AGTCAATACCAAAAGCTATT
BCV53_03075-1681	CGCTTGGCCAATTGCTAAAA
BCV53_03075-1682	AAAAATGGAGACAAAGTCGA
BCV53_03075-1683	TCGTAACGAGGGCAGAGTAG
BCV53_03080-1684	ACAGGAAGCGATTCCGACAT
BCV53_03080-1685	TTTTACCGGTAAGAACGTAT
BCV53_03080-1686	TTATTCTTCTCTCGCTTGCT
BCV53_03085-1687	CGAGGTGACACGCTTGTCAT
BCV53_03085-1688	AAGAAATTCAAGAGAAACTG
BCV53_03085-1689	ACGCGATCCGCGACAACCGT
BCV53_03095-1690	GGAATCGAATTAAACGTTAC
BCV53_03095-1691	TCGCTAGGCTTCCAGCTGCG
BCV53_03095-1692	CATTCGCCAAGCTTTTTTAG
BCV53_03100-1693	ACGAACCAATTACGCCGGAG
BCV53_03100-1694	AAGGACCAAATATTGATTCT
BCV53_03100-1695	TGCGCACGAAAGAAATTGCG
BCV53_03105-1696	AAGCAAAACGTATAGCAGAT
BCV53_03105-1697	TGTTGTCATATCTCCAATCA
BCV53_03105-1698	ACTCAGCTTGTCGCCAACCG
BCV53_03110-1699	CGAGAGAAGATGTTGTCGAA
BCV53_03110-1700	ATTGACCAGCTGTTTTCGCA
BCV53_03110-1701	AATGCGCTTGTGCACGAAAA
BCV53_03115-1702	CGTTAAACCTTGATATGATC
BCV53_03115-1703	GTGTATTTGGAACAAGGAAG
BCV53_03115-1704	TCGCCAATGTATTCCGGAAT
BCV53_03120-1705	AAGCATTTTTTTGATTCTCT
BCV53_03120-1706	TTTTCATCCGAAAAGTGCAA
BCV53_03120-1707	GGATTGGCCGATGTCGAGTT
BCV53_03125-1708	GCATTAACGATCCATACGCA
BCV53_03125-1709	CGATTCGCATTCCGAAAAAA
BCV53_03125-1710	CAGAGCGCCATGCCCGCGCA
BCV53_03130-1711	GCGCATATCGGAAAAAAAGT
BCV53_03130-1712	GCGAAGGAGGTGTTAGAGCG
BCV53_03130-1713	TGCGCTTGAAGGGCTTAGTC
BCV53_03135-1714	TCGTGCGGAAAAGTATAAAA
BCV53_03135-1715	AATGTGCGATTCGATGAATA
BCV53_03135-1716	AACGTCCGCCAGCTAGAGAA
BCV53_03140-1717	GTCTTGTTTTTGGCGGAGTG
BCV53_03140-1718	TTGTAACTGCTTTGGCGGTT
BCV53_03140-1719	ACGACGTCCCTTGGCATTGG
BCV53_03145-1720	AAAGAGAAACATCTTTCACA
BCV53_03145-1721	TCAAAACACGCCATCAGCCG
BCV53_03145-1722	CCGGCGTAGTCAATGTTAGC
BCV53_03150-1723	TTGCTGTGTTTTATTATTTT
BCV53_03150-1724	TGTATAATCGTCAAGGCCAG
BCV53_03150-1725	GTGAAAGATGTCATTACCGG
BCV53_03155-1726	AATGCGAAGGCTGTGCCCAT
BCV53_03160-1727	AAAAAAGTGAATGGTCAGTT
BCV53_03160-1728	GTCAATATCGAAAAAGCGGA
BCV53_03160-1729	TGACCGATACCGCTGCGCTT
BCV53_03165-1730	CAAAAGCGGGGGCAGAATCC
BCV53_03165-1731	TTTATTTCCGCTTTAATGTT
BCV53_03165-1732	ATTCGCGCGTCATATAATTT
BCV53_03170-1733	GTGGATCGTTTCAATAATAT
BCV53_03170-1734	TCCGTCATATTGTCGTAAGA
BCV53_03170-1735	AAAAATACCGCGATGGTTAC
BCV53_03175-1736	CGCTTGCTGTCAACCGCCCG
BCV53_03175-1737	GTCGCATAGATGAAGATCCT
BCV53_03175-1738	ACTGCGTCGTTTGGCGGCGC
BCV53_03180-1739	CCTCGCCGTGTGACCGGCAC
BCV53_03180-1740	TTGCCATACGTAGCAGACGA
BCV53_03180-1741	ACAGTGGCGATTAAACGCGC
BCV53_03185-1742	TTAGGGATGATCGCTACATT
BCV53_03185-1743	GGGTTTGAGTTGCGAAAACG
BCV53_03185-1744	CATCATTTCCATCAAATTTT
BCV53_03190-1745	TTGTCTTGTCGGCTGTTTTT
BCV53_03190-1746	GAAGGGGGAAAAGAATCATG
BCV53_03190-1747	ATTATGGGGCATAAATATCC
BCV53_03195-1748	AACAAGGGCTTGCGATTGAA
BCV53_03195-1749	AAAGTACATGTGGCCGAAAA
BCV53_03195-1750	AAATCGACAAACGGAAAATT
BCV53_03200-1751	TCGCGCTTCCCATCAAAAAA
BCV53_03200-1752	ATTTGGAACGCCGCTTTGAT
BCV53_03200-1753	ACGCGCAAAATTTGCGGACG
BCV53_03205-1754	CATTTAATTCCATCGGGAAT
BCV53_03205-1755	TCGATTTTCTCTGTCGGTCC
BCV53_03205-1756	AACATGTCGTCGGGGTTGCG
BCV53_03210-1757	TGATGGGGAGGAAGCGTTGC
BCV53_03210-1758	TTTGCGCAACCCAGAACAGG
BCV53_03210-1759	GAATTAGGGGCAGACGACTA
BCV53_03215-1760	GTGCAAAGTTTTAAAAACTC
BCV53_03215-1761	CTTTGCCGTTGGAAAGAGAT
BCV53_03215-1762	GCACAGATGAGGAGCTATAT
BCV53_03220-1763	TGGACATACCATCCAAAATA
BCV53_03220-1764	TTTGTATGATCAAACGTGGA
BCV53_03220-1765	TTTCCCTTATGTGATTAATG
BCV53_03225-1766	TCCTCGACTGTTTTTTAGGA
BCV53_03225-1767	ATGATGAAGGGAAAATTTTG
BCV53_03225-1768	CAGCGGCATATTATCGATGG
BCV53_03230-1769	TATAGAAACAGAGCAACATC
BCV53_03230-1770	TATGATACCGACCCGAAAAT
BCV53_03230-1771	TTTTTCCGTTAGGCACAGTG
BCV53_03235-1772	GGAGCATTGTTAGTGTTAAT
BCV53_03235-1773	CAATGGAATTGGAGAGGGAA
BCV53_03235-1774	GACCAAGATGGCACTCCTGA
BCV53_03240-1775	TTTGCTGTGAAGAACATATC
BCV53_03240-1776	TTTCTGTGGATAAGTATGAG
BCV53_03245-1777	AGCAGAAAGAAGGGGAACGC
BCV53_03245-1778	GCCGGGGGGAACCGTATCAC
BCV53_03245-1779	AGCAAACAAGTGATGGAGCG
BCV53_03250-1780	GCCTTGATCCTCCAGCAACT
BCV53_03250-1781	CAAATCCGCCAAGCGAAAGT
BCV53_03250-1782	GTTCCTCGCTTAGATAAATA
BCV53_03255-1783	AAATCTGACTATCCATCCAG
BCV53_03255-1784	ATCATTCATTTGCTACAAGT
BCV53_03255-1785	CTGACACTGTCCACACTTAT
BCV53_03260-1786	GGGCTTGATGAAACCACTGC
BCV53_03260-1787	CTTTGGCGTCATTGGCGGAA
BCV53_03260-1788	AACCCGTTATTTATTATCTT
BCV53_03265-1789	GCGGGGTGAACGTGGCGGAT
BCV53_03265-1790	TTTTCGGGATGTTTCGTTTG
BCV53_03265-1791	TCGCAAAAAAGCTCGCGCGG
BCV53_03270-1792	GTCGACGCAACAAATGGGAG
BCV53_03270-1793	CATTGCCCAAACGGCTCGAA
BCV53_03270-1794	CAACATTATGCGGATGTCAT
BCV53_03275-1795	GATGCCAACGCGGATTTATC
BCV53_03275-1796	ACGAAAGGAGACCATTTCAT
BCV53_03275-1797	GATAAAGCGCTCGATGTCAT
BCV53_03280-1798	AAAATTCTTCAACTCTTATC
BCV53_03280-1799	TGCAATTATTTGAACAAGTA
BCV53_03280-1800	TCTCGAAAACTGATGGATGA
BCV53_03285-1801	CGTCGTGCCCTAACGGTATT
BCV53_03285-1802	ACTCCAGAGGATATTCAATC
BCV53_03285-1803	TCATCGCCGCAGACAAACAA
BCV53_03290-1804	TTGGAAGCGGACCGCCTTCT
BCV53_03290-1805	AACAAAATCGGTGGCGATCT
BCV53_03290-1806	AGCGCAGATCAGCCAAAACG
BCV53_03295-1807	GAATTAGGCTCCCTGCTTCA
BCV53_03295-1808	AATGGATGGAATATGAGCAA
BCV53_03295-1809	AAGGTGAGAACAGAGATTTT
BCV53_03300-1810	AATTTTGAATCGATTAAAAA
BCV53_03300-1811	AAATATCCGGATCAGCCAAA
BCV53_03300-1812	TTTAAAATGTTTATTTTGAT
BCV53_03305-1813	CGCTGTTTGCCAACCTTGGT
BCV53_03305-1814	TGCTTGGAAACGATGGATGA
BCV53_03305-1815	TGGATAGCGGTCGGAATCAT
BCV53_03310-1816	TGGCTGATTTGCATGAGATG
BCV53_03310-1817	CTATGCAAGCACGATTGATG
BCV53_03310-1818	AAAGATATGCACATCCGCCG
BCV53_03315-1819	TTTTAGTGTATATCATTTGG
BCV53_03315-1820	TCGGAACAATCGAGGTGAAG
BCV53_03315-1821	TGAGTGGGAAGATATTAACA
BCV53_03320-1822	TCACATATCCGTTACCGAAC
BCV53_03320-1823	GAGGTGAAAGTGCCGATGAT
BCV53_03320-1824	TTTCCGCCATCAATGAAACA
BCV53_03325-1825	ATGGATTTAGTGATGCCGGA
BCV53_03325-1826	AGCATTCATTAGTCAAATAG
BCV53_03325-1827	CGGCCAATCCGTGTTGGAAC
BCV53_03330-1828	GCCAAGCTTGCAGTAGAAGA
BCV53_03330-1829	TCGCCAAGCGTTTAAAGGAG
BCV53_03330-1830	ATGCGCCATCTTCGCAAGGA
BCV53_03335-1831	TCAACGCTTCCAATGGCGGA
BCV53_03335-1832	ACGGAACAGAAGATACAGTA
BCV53_03335-1833	ATTTTGCTTGATTTAAAACA
BCV53_03340-1834	AACAATGTAACCGTTTACTA
BCV53_03340-1835	ACCGCACGTTCCACGAAACG
BCV53_03340-1836	ACAGTACTTTGGTCGAAACA
BCV53_03345-1837	TTTCTCGGCTCGGCCAATGC
BCV53_03345-1838	CGCTTCTGATAAAAAAACAA
BCV53_03345-1839	GGAATTGAAATGCTTGGCGT
BCV53_03350-1840	TTTGGGAAATGATTTTACCG
BCV53_03350-1841	AATCCGCGCACTCGCGAACG
BCV53_03350-1842	CGCTAGCTATCTCGGCGAAG
BCV53_03355-1843	TGTGGTCGATTGGCTTCATG
BCV53_03355-1844	GTCGGACGGATGACGTTTTC
BCV53_03355-1845	CGTCGGCAAACTGGAAATGG
BCV53_03360-1846	AAAAATGGAAATGGCTTTGG
BCV53_03360-1847	GCGTCGACGAAATAAAACGC
BCV53_03360-1848	TTCCAAACTTCGTCATCGGC
BCV53_03365-1849	CATGCGGGCTCGCCGTTTTT
BCV53_03365-1850	TTTGACTGGGATGGTGATCT
BCV53_03365-1851	TTCATTACGTGCATGAAGGC
BCV53_03370-1852	ACATTCGCGGCGCTGTGGGT
BCV53_03370-1853	TCGCGGTCGTCGTTGTTGTC
BCV53_03370-1854	TTTTGGCGGTAATTCAAGCA
BCV53_03375-1855	CGGCGCTTAGCGCGGGCGCT
BCV53_03375-1856	TCGAGCAGTTTGATAAATTT
BCV53_03375-1857	TGGCGATTTCTTCTGTCAAA
BCV53_03380-1858	TCCCCTTCTTAATCTTGCTA
BCV53_03380-1859	AACAAGATATTCAAATGGAA
BCV53_03380-1860	CTTATCGATTGTTTCAGGAT
BCV53_03385-1861	TTATTTTGAACAAGATAATT
BCV53_03385-1862	AAAACATGGTCAAAGAACTA
BCV53_03385-1863	AAGTGGAACAGGGGGCTAAA
BCV53_03390-1864	TACAGAACCGTATTACGAGC
BCV53_03390-1865	GTCGAAGGGGAAATCAACGA
BCV53_03390-1866	TATAATGCCGCTCATTTATT
BCV53_03395-1867	AAAACGTTCCAAGAACTTGG
BCV53_03395-1868	CGGAGGCCATCCGCCATTCC
BCV53_03395-1869	TTTGAAGCGGCGCAATTAAG
BCV53_03400-1870	TGCAAATGCTGGCGCGCAAA
BCV53_03400-1871	CGAAGCGGTCGCACGCGACC
BCV53_03400-1872	CGACATTAATGTCCAATCCA
BCV53_03405-1873	TGGAAGCAAGGGGCGATCCC
BCV53_03405-1874	AACTTGCCAAATACGAAGCG
BCV53_03405-1875	CTTGCTTTATCGAATCGTTC
BCV53_03410-1876	CGTTTGTCGAGTTTCCTTGG
BCV53_03410-1877	AAAACGATTGAAGATGTGAC
BCV53_03410-1878	TCCGGAAGTTCAAACAGACT
BCV53_03415-1879	TTCACGTTGGCTTAGAAACG
BCV53_03415-1880	TTGTGACAAACGGAGATGTG
BCV53_03415-1881	CGGCGCACGTAGCGGCCGGA
BCV53_03420-1882	TTGCGGACATTGCCGGAAGA
BCV53_03420-1883	TATCGCCCTTCATCTTCAAC
BCV53_03420-1884	TCATTTGCGCTTGAGCGGCT
BCV53_03425-1885	GTGTTAAAAGACGACAAGAA
BCV53_03425-1886	TTGCTTGGATTTCGCGAAGA
BCV53_03425-1887	CGACAGTGCTTAACTTTATT
BCV53_03430-1888	ATGCCGCCGGTCGGGCTAAT
BCV53_03430-1889	CGGCACGGTTCTTTCCACAT
BCV53_03430-1890	GACCGCGGCTTTGAATTTTA
BCV53_03435-1891	TTTCCGAGGAAATAATGAGT
BCV53_03435-1892	AGGAGCTAAAAGAGTGGCTG
BCV53_03435-1893	TTGCAGACGGATTTAAAAGA
BCV53_03440-1894	TTACTTATTACATTATGTTC
BCV53_03440-1895	GCGAGGGAGCGAGAAAATGT
BCV53_03440-1896	GCAAAACATTTAGCTGTCTC
BCV53_03445-1897	GTCAGCTTATTGAGTTTATT
BCV53_03445-1898	TCCGTCGCGCTTGGGATAGT
BCV53_03445-1899	CCGGCAACCGCTTTTTTATT
BCV53_03450-1900	TCGCGGCATTGCAAAAAGAT
BCV53_03450-1901	GGCCCGCTTTTCGTCGGCTA
BCV53_03450-1902	CCGGAAAGAAACGTTCATGC
BCV53_03455-1903	TATCCGGAACTCGATGTTCA
BCV53_03455-1904	AACAGGCTAAGCGAAAAGCA
BCV53_03455-1905	CCGGACGGAAAACGGGCAGC
BCV53_03460-1906	AAAAACAACATTAAGCGGGC
BCV53_03460-1907	GAGGAAAAAGTGCAATTTTA
BCV53_03460-1908	CGCCAGGGAACTTTACGTTC
BCV53_03465-1909	GTTTAGCGCATGGAGGCTTT
BCV53_03465-1910	GCGCATGGAGGCTTTGAAAA
BCV53_03465-1911	CATCGTTTTCGCTTTGTTTC
BCV53_03470-1912	CGCTGTGTGTCGTCGCTTAT
BCV53_03470-1913	TTTCCGTTTTTCGTTGAACG
BCV53_03470-1914	AAATGGATGCCGAAGGAGGT
BCV53_03475-1915	ATGCGCTCCATTATACCCCG
BCV53_03475-1916	TCGAAGCGCCTCACCCAAGC
BCV53_03475-1917	TTGCTAAACACCGTATTAAC
BCV53_03480-1918	ACGAAAATGGAAGAACAGCT
BCV53_03480-1919	GTGCTGGAGAAAGAGGAAGC
BCV53_03485-1920	CTTGGAAGTATGGAAAACGG
BCV53_03485-1921	ATTGCGTGGGCGTTGATCGG
BCV53_03485-1922	TCGGCATTGTGCTGTTTTCC
BCV53_03490-1923	TCCGTATCTTTATGGAGGAT
BCV53_03490-1924	AGCACCTATTCTCCGCGATA
BCV53_03490-1925	AGCGAACCGCAAACGGGAAG
BCV53_03495-1926	TTTCTATCAAAGAGCGAGAG
BCV53_03495-1927	TGCGCCGTCACAGAGTGATT
BCV53_03495-1928	AACCGGCAGGAGAGTGTCCG
BCV53_03500-1929	GTCCAAAAATGGCAGGAAAC
BCV53_03500-1930	ACAGTAGAAAAAGTGCCGTT
BCV53_03500-1931	TCAAATTCCGGAAGTGCGCC
BCV53_03505-1932	ACAGCGGTAAGCCGTCTGGC
BCV53_03505-1933	TAACTGCGGCGCAATCGCTA
BCV53_03505-1934	TAAAAACGAAACAAGGCGTC
BCV53_03510-1935	AAAGCGCAAAAATACAACGT
BCV53_03510-1936	TTGGGAGCGGATCGTCAACC
BCV53_03510-1937	AAAGGGGAGAAGACGAAATT
BCV53_03515-1938	GTAAAAGAAAACGAGCGCTT
BCV53_03515-1939	ACAGAGCCCGCAAGCTCGTC
BCV53_03515-1940	TGAAACATTGGTGAGAATTA
BCV53_03520-1941	AAAACGTTGATTCCGCGTTT
BCV53_03520-1942	AAAAAGCTGGACCCAAACGC
BCV53_03525-1943	AACAGCTTGGCACGACATAT
BCV53_03525-1944	TCGAAATTTTAGAGGGTTAG
BCV53_03525-1945	TTCGCTCTTTGCCGGAAACG
BCV53_03530-1946	ACGTGCCGCGTTGAGGAGCT
BCV53_03530-1947	AAAAGCAAGCAGCGGTATAC
BCV53_03530-1948	TGATATCAAGATGCCCCATT
BCV53_03535-1949	ACCCTGTCGTGCTGTCGGAT
BCV53_03535-1950	TTTTTCTATCAGCTCGCCTT
BCV53_03535-1951	CCGCCATCGGCGATGTGATT
BCV53_03540-1952	CGTTACAATCAAAATGCTCG
BCV53_03540-1953	CAATCAAAATGCTCGAAGGG
BCV53_03540-1954	TTGAAGAAATGTCGAAAAAC
BCV53_03545-1955	TAAGTTCGGCGACCCGACGG
BCV53_03545-1956	ATGTGGCGCTTCCGTTTGTA
BCV53_03545-1957	AATGCGGTGCTGTTTGTCTT
BCV53_03550-1958	TCGACGTCGAAGCGGGGGAA
BCV53_03550-1959	AAACAACATGATATCGAAAT
BCV53_03550-1960	TGCCGGCGTCACCGCATGCG
BCV53_03555-1961	CGCGGATGACGGCTCGAAAA
BCV53_03555-1962	TATCGCCGGCACAGAACCGA
BCV53_03555-1963	GGATTGGATGAACGCGTGAT
BCV53_03560-1964	CCGCGAGAATTAAACGCACT
BCV53_03560-1965	TACAAAAGAGCTTCATAAAG
BCV53_03560-1966	TTATGGTCGATTCGACAGAG
BCV53_03565-1967	CGGAATGCCGATGGACTGGA
BCV53_03565-1968	TTCGCGAAATGATTCTCGGC
BCV53_03565-1969	GCGGCCGATAAATTCCCGCT
BCV53_03570-1970	CCGATATTCGCGACGGATTG
BCV53_03570-1971	TTTGCAGTTTGCCGAACAGC
BCV53_03570-1972	TCATATCAATTGGAAATGCA
BCV53_03575-1973	TTCGACAAATATGGCAATGC
BCV53_03575-1974	GCGCTCATTGGAGTATCGGC
BCV53_03575-1975	GAAAAAATTAAAAAAGATTT
BCV53_03580-1976	TGGGCATAATGACAATAAAA
BCV53_03585-1977	TTTACGCTGTTTCGTTTGCC
BCV53_03585-1978	GGAATGAAAGTGTTTGAATG
BCV53_03585-1979	CGCTGTTTCGTTTGCCGATT
BCV53_03590-1980	ATTTACGCCGATGACAAGCT
BCV53_03590-1981	TGGCAGCGCGGCAAAGAATC
BCV53_03590-1982	CAAACACAGTTTTGCCGCGA
BCV53_03595-1983	GTCAAAACGCGTGCCGCTTA
BCV53_03595-1984	CGACGTTGCGGAATTGCTTG
BCV53_03595-1985	TACGCCTGTGTCGAATGCGG
BCV53_03600-1986	CGGCGGCGCAGCTCGGCGGC
BCV53_03600-1987	TGGTGCAGGTTGATTCGTAA
BCV53_03600-1988	TTTGAAATTAACGAGGCGTT
BCV53_03605-1989	GTGATTGAAGCGGTTGTCGA
BCV53_03605-1990	TGGAAACACTTCATGAAGGA
BCV53_03605-1991	CGCGTTGTATGAAGGGGTGG
BCV53_03610-1992	AATAAAATGGCTGAGCTCGG
BCV53_03610-1993	GCAAATATTTATATCAATAA
BCV53_03610-1994	CTACATTTTAAACGGTTCAA
BCV53_03615-1995	CGGGAATTCCGTGGCCGGAA
BCV53_03615-1996	TTTCGCGGATGCTAACAAGA
BCV53_03615-1997	AAATCGCGATGATGACGCTG
BCV53_03620-1998	TGATGAAGTGCGCGAACGGA
BCV53_03620-1999	AAGGGGATCATGAAAAAACG
[truncated: 9,282 more rows]
