# Supplementary material for: A thermostable type I-B CRISPR-Cas system for orthogonal and multiplexed genetic engineering
Source: Nat Commun. 2023 Oct 4;14:6193. doi: 10.1038/s41467-023-41973-5 (PMC10551041; doi:10.1038/s41467-023-41973-5)
Supplement: Supplementary file 6 — Supplementary Data 3 [file 41467_2023_41973_MOESM6_ESM.xlsx]

## Sheet: Sheet1
	Supplementary Data 3. Strains used and constructed in this study
	Stains	Description	Source
	E. coli JM109	General cloning host for plasmid	Lab stock
	E. coli W3110	General compound production strain	Lab stock
	Parageobacillus thermoglucosidasius NCIMB 11955	Wild-type strain	Lab stock
	Y1	Strain NCIMB 11955 deleting CRISPR type III-B system	This study
	Y2	Introduce the sfgfp gene under the Pldh promoter into strain Y1 through knock-in	This study
	Y3	Strain Y2 deleting Cas1-2 and Cas4	This study
	Gt-06	Strain GtCom7 with purA, purR, ccpN, and ldh gene deletion, ribC gene mutation, and riboflavin biosynthetic gene cluster knock-in	This study
	Gt-07	Strain Gt-06 with PurF point mutation at position D292V	This study
	Gt-08	Strain Gt-07 with riboswitch deletion and PYceD knock-in	This study
	Gt-09	Strain Gt-08 with a repressing plasmid containing a CRISPR array with five truncated spacers	This study
	T-26	Knock a xylose-induced mini-CRISPR which contains a 26-nt spacer into Strain NCIMB 11955	This study
	T-27	Knock a xylose-induced mini-CRISPR which contains a 27-nt spacer into Strain NCIMB 11955	This study
	GtCom1	Strain NCIMB 11955 with BCV53_09985 gene knockout	This study
	GtCom2	Strain NCIMB 11955 with BCV53_05690 gene knockout	This study
	GtCom3	Strain NCIMB 11955 with BCV53_12685 gene knockout	This study
	GtCom4	Strain NCIMB 11955 with BCV53_09960 gene knockout	This study
	GtCom5	Strain NCIMB 11955 with BCV53_08635 gene knockout	This study
	GtCom6	Strain NCIMB 11955 with BCV53_09985, BCV53_05690, BCV53_12685, and BCV53_09960 gene knockout	This study
	GtCom7	Strain GtCom6 with transcriptional repression of BCV53_12375, BCV53_09555, BCV53_01915, BCV53_08150, and BCV53_09535.	This study
