# Supplementary material for: A thermostable type I-B CRISPR-Cas system for orthogonal and multiplexed genetic engineering
Source: Nat Commun. 2023 Oct 4;14:6193. doi: 10.1038/s41467-023-41973-5 (PMC10551041; doi:10.1038/s41467-023-41973-5)
Supplement: Supplementary file 7 — Supplementary Data 4 [file 41467_2023_41973_MOESM7_ESM.xlsx]

## Sheet: Sheet1
	Supplementary Data 4. Primers used in this study
	Name		Sequence (5’-3’) a
	For pGeoth, pGeoth*, pVirus, and pPhage construction (Figure 1D, F)
	C1S18-F		﻿AATTTTTTATCCAAACGATAGCTTTCCGACACTTTGCCGATGGCAC
	C1S18-R		﻿AGCTGTGCCATCGGCAAAGTGTCGGAAAGCTATCGTTTGGATAAAA
	C1S18*-F		﻿AATTTTTTATCCGAACGATAGCTTTCCGACACTTTGCCGATGGCAC
	C1S18*-R		AGCTGTGCCATCGGCAAAGTGTCGGAAAGCTATCGTTCGGATAAAA
	C2S19-F		﻿AATTTGTTAATCGGTCTAACCGATAAACTAGTACAATATCGATA
	C2S19-R		﻿AGCTTATCGATATTGTACTAGTTTATCGGTTAGACCGATTAACA
	C3S32-F		﻿AATTGATTAAGATCAACCCTCGCGATAGTGATGCGGTCAATCTG
	C3S32-R		﻿AGCTCAGATTGACCGCATCACTATCGCGAGGGTTGATCTTAATC
	For pUB-Type III KO construction (Supplementary Figure 2)
	Type III UF		TTGTAAAACGACGGCCAGTGCGATATCACCCACAGTTTCCGA
	Type III UR		CGAATCGCTTACGATCGCTGAGGCTTTCAT
	Type III DF		CAGCGATCGTAAGCGATTCGGGCGTTGTTA
	Type III DR		CTATGACCATGATTACGCCAGCAGTTGTCTGTAAGGCTGC
	For pEcTest construction (Supplementary Figure 3)
	IB-F		﻿TACGGGGTCTGACGCAACCCCAACTAAGGGCAGTC
	IB-R		﻿CCTTTGGGAAGTTTGTGCGCTATTAGGGATCGACG
	pNW33n-F		ATCCCTAATAGCGCACAAACTTCCCAAAGGCGAGC
	pNW33n-R		CCCTTAGTTGGGGTTGCGTCAGACCCCGTAGAAAA
	pldh UF		GGTCTGACGCGGAGTTAACTGCCTCGTCCA
	pldh DR		CACTATTCTCCCTTCTTATTATTGTGAATACATTC
	RSR UF		AATAAGAAGGGAGAATAGTGGTTTGTATCTTACCTATGAGGAATTGAAACATCGGTCTAACCGATAAACTAGTACAAT
	RSR DR		GACTGCCCTTAGTTGGGGTTGTTTCAATTCCTCATAGGTAAGATACAAACTATCGATATTGTACTAGTTTATCGGTT
	EcTest UF		AACCCCAACTAAGGGCAGTC
	EcTest DR		AGTTAACTCCGCGTCAGACCCCGTAGAAAA
	For pUB-GFPKI construction (Figure 2A)
	GFP-F		AGAACAAAAGTTGAAGGAGTTAACTGCCTCGTCCATTTTTTTGC
	GFP-R		ACGGAAGCAACCGGAACAATTGTATAAACGCAGAAAGGCCC
	GFPKI UF		TTGTAAAACGACGGCCAGTGCGTTAAAGCTCCTGCGAACC
	GFPKI UR		GAGGCAGTTAACTCCTTCAACTTTTGTTCTACTTGTGCCA
	GFPKI DF		CGTTTATACAATTGTTCCGGTTGCTTCCGTATCAG
	GFPKI DR		CTATGACCATGATTACGCCACTCGATGGAAAGGTCGTCGT
	For repressing plasmid pZH04 construction (Figure 2A and Figure 4G)
	pZH04V-F		﻿TTAGTGACTCGGATCCTCTAGAGTCGACCTG
	pZH04V-R		﻿AACGATTGTTGAATTCACTGGCCGTCGTTTTAC
	pRplsWT-F		﻿CAGTGAATTCAACAATCGTTAAAGCGGACG
	pRplsWT-R		﻿AGATACAAACGACAATGCTTTTTCATCATTG
	Repeat 1F		﻿AAGCATTGTCGTTTGTATCTTACCTATGAGGAATTGAAACGAGA
	Repeat 1R		﻿GGCGATGCGGCCGCCGATGGTCTCGTTTCAATTCCTCATA
	Repeat 2F		﻿CCATCGGCGGCCGCATCGCCATGGACTGGGTCTCCGTTTGTATCTTACCT
	Pepeat 2R		﻿GATGCCTGGCGTTTCAATTCCTCATAGGTAAGATACAAACGGAGA
	T-F		﻿GAATTGAAACGCCAGGCATCAAATAAAACG
	T-R		﻿TAGAGGATCCGAGTCACTAAGGGCTAACTAAC
	For pP30-2, pP25-2, pP20-2, pP15-2, pP11-2 construction (Figure 2)
	P30-F2		﻿GAAACAAATTAGCCACAATGCAGATGGTGTCATCGTGCAGCTG
	P30-R2		﻿AAACCAGCTGCACGATGACACCATCTGCATTGTGGCTAATTTG
	P25-F2		﻿GAAACAAATTAGCCACCGTGCAGATGGCATCGTCGTGCAGCTG
	P25-R2		﻿AAACCAGCTGCACGACGATGCCATCTGCACGGTGGCTAATTTG
	P20-F2		﻿GAAACAAATTAGCCACCGTGCAGATGGCATCGTCACACAATTG
	P20-R2		﻿AAACCAATTGTGTGACGATGCCATCTGCACGGTGGCTAATTTG
	P15-F2		﻿GAAACAAATTAGCCACCGTGCAGATGGCATCGTAACATCATCA
	P15-R2		﻿AAACTGATGATGTTACGATGCCATCTGCACGGTGGCTAATTTG
	P11-F2		﻿GAAACAAATTAGCCACCGTGCAACTAGCATAGTAACATCATCA
	P11-R2		﻿AAACTGATGATGTTACTATGCTAGTTGCACGGTGGCTAATTTG
	For pT30, pT29, pT28, pT27, pT26, pT25, pT20, pT15, pT11 construction (Figure 2)
	﻿T30-F		﻿GAAACAAATTCGCCACAACGTGGAGGATGGCAGCG
	T30-R		﻿AAACCGCTGCCATCCTCCACGTTGTGGCGAATTTG
	T29-F		﻿GAAACAAATTCGCCACAACGTGGAGGATGGCAGC
	T29-R		﻿AAACGCTGCCATCCTCCACGTTGTGGCGAATTTG
	T28-F		﻿GAAACAAATTCGCCACAACGTGGAGGATGGCAG
	T28-R		﻿AAACCTGCCATCCTCCACGTTGTGGCGAATTTG
	T27-F		﻿GAAACAAATTCGCCACAACGTGGAGGATGGCA
	T27-R		﻿AAACTGCCATCCTCCACGTTGTGGCGAATTTG
	T26-F		﻿GAAACAAATTCGCCACAACGTGGAGGATGGC
	T26-R		﻿AAACGCCATCCTCCACGTTGTGGCGAATTTG
	T25-F		﻿GAAACAAATTCGCCACAACGTGGAGGATGG
	T25-R		﻿AAACCCATCCTCCACGTTGTGGCGAATTTG
	T20-F		﻿GAAACAAATTCGCCACAACGTGGAG
	T20-R		﻿AAACCTCCACGTTGTGGCGAATTTG
	T15-F		﻿GAAACAAATTCGCCACAACG
	T15-R		﻿AAACCGTTGTGGCGAATTTG
	T11-F		﻿GAAACAAATTCGCCAC
	T11-R		﻿AAACGTGGCGAATTTG
	For pUB-26KI, pUB-27KI construction (Figure 2H)
	Donor UF		GACTCGGATCACATTTTCACACAGATGGTAGCC
	Donor UR		CCGGACCGACCACAACGGAATCAATCGCCC
	Donor DF		TTCCGTTGTGGTCGGTCCGGAGAATGATGT
	Donor DR		ACGCCAAGCTTGCTTTGTTGCACGCGTTTT
	Donor V-F		CAACAAAGCAAGCTTGGCGTAATCATGGTCATAG
	Donor V-R		GTGAAAATGTGATCCGAGTCACTAAGGGCTAACT
	Pxyla-F		CATAAACTTTGTTTGTACACTAGACAAACAAATTTAACCGCATTATAATTT
	Pxyla-R		TTAGTTTGGTATACAAACTAAGCTTACAACTAAATTATAATGCGGTTAAAT
	R1-F		GTAAGCTTAGTTTGTATACCAAACTAAGTTTGTATCTTACCTATGAGGAATTGAAAC
	R1-26bp-R		CGATCAACAGTCGGCAAGGACACGCCGTTTCAATTCCTCATAGGTAAGATAC
	R2-26bp-F		GGCGTGTCCTTGCCGACTGTTGATCGGTTTGTATCTTACCTATGAGGAATTGAAAC
	R2-R		CCTTTCGTTTTATTTGATGCCTGGCGTTTCAATTCCTCATAGGTAAGATAC
	RSR dbt-F		GCCAGGCATCAAATAAAACGAAAG
	RSR dbt-R		ACAATTGTATAAACGCAGAAAGGC
	R1-27bp-R		ACGATCAACAGTCGGCAAGGACACGCCGTTTCAATTCCTCATAGGTAAGATAC
	R2-27bp-F		GGCGTGTCCTTGCCGACTGTTGATCGTGTTTGTATCTTACCTATGAGGAATTGAAAC
	KIdonor-F		TTCTGCGTTTATACAATTGTGTCGGTCCGGAGAATGATGT
	KIdonor-R		GTGTACAAACAAAGTTTATGCACAACGGAATCAATCGCCC
	For pAATTA, pACTTA, pAGTTA, pATTTA, pCATTA, pCCTTA, pCGTTA, pCTTTA，pGATTA, pGCTTA, pGGTTA, pGTTTA, pTATTA, pTCTTA, pTGTTA, pTTTTA construction (Figure 3B)
	AATTA-F		﻿AATTAATTAATCGGTCTAACCGATAAACTAGTACAATATCGATA
	AATTA-R		﻿AGCTTATCGATATTGTACTAGTTTATCGGTTAGACCGATTAATT
	ACTTA-F		﻿AATTACTTAATCGGTCTAACCGATAAACTAGTACAATATCGATA
	ACTTA-R		﻿AGCTTATCGATATTGTACTAGTTTATCGGTTAGACCGATTAAGT
	AGTTA-F		AATTAGTTAATCGGTCTAACCGATAAACTAGTACAATATCGATA
	AGTTA-R		﻿AGCTTATCGATATTGTACTAGTTTATCGGTTAGACCGATTAACT
	ATTTA-F		AATTATTTAATCGGTCTAACCGATAAACTAGTACAATATCGATA
	ATTTA-R		﻿AGCTTATCGATATTGTACTAGTTTATCGGTTAGACCGATTAAAT
	CATTA-F		﻿AATTCATTAATCGGTCTAACCGATAAACTAGTACAATATCGATA
	CATTA-R		﻿AGCTTATCGATATTGTACTAGTTTATCGGTTAGACCGATTAATG
	CCTTA-F		﻿AATTCCTTAATCGGTCTAACCGATAAACTAGTACAATATCGATA
	CCTTA-R		﻿AGCTTATCGATATTGTACTAGTTTATCGGTTAGACCGATTAAGG
	CGTTA-F		AATTCGTTAATCGGTCTAACCGATAAACTAGTACAATATCGATA
	CGTTA-R		﻿AGCTTATCGATATTGTACTAGTTTATCGGTTAGACCGATTAACG
	CTTTA-F		AATTCTTTAATCGGTCTAACCGATAAACTAGTACAATATCGATA
	CTTTA-R		﻿AGCTTATCGATATTGTACTAGTTTATCGGTTAGACCGATTAAAG
	GATTA-F		﻿AATTGATTAATCGGTCTAACCGATAAACTAGTACAATATCGATA
	GATTA-R		﻿AGCTTATCGATATTGTACTAGTTTATCGGTTAGACCGATTAATC
	GCTTA-F		﻿AATTGCTTAATCGGTCTAACCGATAAACTAGTACAATATCGATA
	GCTTA-R		﻿AGCTTATCGATATTGTACTAGTTTATCGGTTAGACCGATTAAGC
	GGTTA-F		AATTGGTTAATCGGTCTAACCGATAAACTAGTACAATATCGATA
	GGTTA-R		﻿AGCTTATCGATATTGTACTAGTTTATCGGTTAGACCGATTAACC
	GTTTA-F		AATTGTTTAATCGGTCTAACCGATAAACTAGTACAATATCGATA
	GTTTA-R		﻿AGCTTATCGATATTGTACTAGTTTATCGGTTAGACCGATTAAAC
	TATTA-F		﻿AATTTATTAATCGGTCTAACCGATAAACTAGTACAATATCGATA
	TATTA-R		﻿AGCTTATCGATATTGTACTAGTTTATCGGTTAGACCGATTAATA
	TCTTA-F		﻿AATTTCTTAATCGGTCTAACCGATAAACTAGTACAATATCGATA
	TCTTA-R		﻿AGCTTATCGATATTGTACTAGTTTATCGGTTAGACCGATTAAGA
	TGTTA-F		AATTTGTTAATCGGTCTAACCGATAAACTAGTACAATATCGATA
	TGTTA-R		﻿AGCTTATCGATATTGTACTAGTTTATCGGTTAGACCGATTAACA
	TTTTA-F		AATTTTTTAATCGGTCTAACCGATAAACTAGTACAATATCGATA
	TTTTA-R		﻿AGCTTATCGATATTGTACTAGTTTATCGGTTAGACCGATTAAAA
	For pATA, pCTA, pGTA, pTAA, pTCA, pTGA, pTTC, pTTG, pTTT construction (Figure 3C)
	ATA-F		﻿AATTATAATCGGTCTAACCGATAAACTAGTACAATATCGATA
	ATA-R		﻿AGCTTATCGATATTGTACTAGTTTATCGGTTAGACCGATTAT
	CTA-F		﻿AATTCTAATCGGTCTAACCGATAAACTAGTACAATATCGATA
	CTA-R		﻿AGCTTATCGATATTGTACTAGTTTATCGGTTAGACCGATTAG
	GTA-F		﻿AATTGTAATCGGTCTAACCGATAAACTAGTACAATATCGATA
	GTA-R		﻿AGCTTATCGATATTGTACTAGTTTATCGGTTAGACCGATTAC
	TAA-F		﻿AATTTAAATCGGTCTAACCGATAAACTAGTACAATATCGATA
	TAA-R		﻿AGCTTATCGATATTGTACTAGTTTATCGGTTAGACCGATTTA
	TCA-F		﻿AATTTCAATCGGTCTAACCGATAAACTAGTACAATATCGATA
	TCA-R		﻿AGCTTATCGATATTGTACTAGTTTATCGGTTAGACCGATTGA
	TGA-F		﻿AATTTGAATCGGTCTAACCGATAAACTAGTACAATATCGATA
	TGA-R		﻿AGCTTATCGATATTGTACTAGTTTATCGGTTAGACCGATTCA
	TTC-F		﻿AATTTTCATCGGTCTAACCGATAAACTAGTACAATATCGATA
	TTC-R		﻿AGCTTATCGATATTGTACTAGTTTATCGGTTAGACCGATGAA
	TTG-F		﻿AATTTTGATCGGTCTAACCGATAAACTAGTACAATATCGATA
	TTG-R		﻿AGCTTATCGATATTGTACTAGTTTATCGGTTAGACCGATCAA
	TTT-F		﻿AATTTTTATCGGTCTAACCGATAAACTAGTACAATATCGATA
	TTT-R		﻿AGCTTATCGATATTGTACTAGTTTATCGGTTAGACCGATAAA
	For pPAMtest construction (Figure 3D)
	Xyla25-F		GAAACTACACTAGACAAACAAATTTAACCG
	Xyla25-R		AAACCGGTTAAATTTGTTTGTCTAGTGTAG
	RBSGFPT-F		ACTAGAAGGAGGTTAATTAAATGCGTAAAGGCGAAGAGCTGTTCAC
	RBSGFPT-R		CCTGCGTTATCCCCTGATTCACAATTGTATAAACGCAGAAAGG
	Pxyla*-F		TTAGTTAGCCCTTAGTGACTCTACACTAGACAAACAAATTTAACCGCATTA
	Pxyla*-R		TTAATTAACCTCCTTCTAGTCAACTAAATTATAATGCGGTTAAATTTGTTTGTCTAG
	PAMtest V-F		GAATCAGGGGATAACGCAGG
	PAMtest V-R		GAGTCACTAAGGGCTAACTAACTAATTAC
	For pZH01 construction (Figure 4A)
	repB-F		﻿CCCTTTCGTCCACAGCTTGTCTGTAAGCGG
	repB-R		﻿AAGGAACTTGCGAATTCACTGGCCGTCGTTTTAC
	XylR-F		﻿AGTGAATTCGCAAGTTCCTTTCGCCGCAAAAATG
	xylR-R		﻿CGCCAAGCTTAGGACACCTGATTAGACTGC
	Amp-F		﻿CAGGTGTCCTAAGCTTGGCGTAATCATGG
	Amp-R		﻿ACAAGCTGTGGACGAAAGGGCCTCGTGATAC
	pZH01V-F		﻿GCCCTTAGTGACTCGCATGCCACAGCTTGTCTGTAAGCGG
	pZH01V-R		﻿AAACAAAGTTTATGGAGCTCGACGAAAGGGCCTCGTGATAC
	pxylA-F		﻿GAGCTCCATAAACTTTGTTTGTACACTAGACAAACAAATTTAACCGCATTATAATTTAG
	PxylA-R		﻿CGTCTCGTTTCAATTCCTCATAGGTAAGATACAAACCAACTAAATTATAATGCGGTTAA
	lacZ-F		﻿TGAGGAATTGAAACGAGACGTCAGCCGCTACAGGGCGCGTCCC
	lacZ-R		﻿TAGGTAAGATACAAACGAGACGGGCAGTGAGCGCAACGCAATTAATGTG
	Dbt-F		﻿TCTCGTTTGTATCTTACCTATGAGGAATTGAAACCAGGCATCAAATAAAACGAAAG
	Dbt-R		﻿GCATGCGAGTCACTAAGGGCTAACTAAC
	For pCasIB construction (Figure 4E)
	Cas8753-F		ATTTTGGTCATGAAACCCCAACTAAGGGCAGTC
	Cas8753-R		TAGTTGGGGTTTCATGACCAAAATCCCTTAACGTG
	Cas6-F		CATGGATTATGTAAGGAATCATAAAAGAATAAACTATCAGGCC
	Cas6-R		TATGATTCCTTACATAATCCATGCATCCAC
	chl-F		CCCTAATAGCGCACAAACTTCCCAAAGGCGAGC
	chl-R		GGGAAGTTTGTGCGCTATTAGGGATCGAC
	ori-F		TCCCGTTTGTTGAACCTGCATTAATGAATCGGCCAAC
	ori-R		TAGTTGGGGTTTCATGACCAAAATCCCTTAACGTG
	For pZH01-amylKO construction (Figure 4D)
	Amyl 38bp-F	﻿GAAACCAAAACGGTGGGAAAGTGTCCTATAAAACGAACACGGAG
	Amyl 38bp-R	﻿CAAACTCCGTGTTCGTTTTATAGGACACTTTCCCACCGTTTTGG
	Amyl UF	﻿GTCACGACGTTGTAAAACGACGGCCAGTGACGTTAAAGCTCCTGCGAACC
	Amyl UR	﻿ACGGAAGCAACCGGATTCAACTTTTGTTCTACTTGTGCCA
	Amyl DF	﻿AGAACAAAAGTTGAATCCGGTTGCTTCCGTATCAG
	Amyl DR	﻿TACATTTTTGCGGCGAAAGGAACTTGCGAACTCGATGGAAAGGTCGTCGT
	CrV-F	﻿TTCGCAAGTTCCTTTCGCCG
	CrV-R	﻿TCACTGGCCGTCGTTTTACA
	For pZH01-pyrFKO construction (Supplementary Figure 9B)
	pyrF 38bp-F		﻿GAAACTGCAGAACGTCTGGCGGCACTGACGCAAAAATGTGGCCG
	pyrF 38bp-R		﻿CAAACGGCCACATTTTTGCGTCAGTGCCGCCAGACGTTCTGCAG
	pyrF UF		﻿TGTAAAACGACGGCCAGTGATGCTGATATCATCGAAGCGC
	pyrF UR		﻿AATCACTCATGACCAGACCTTCTTGATGAT
	pyrF DF		﻿AGGTCTGGTCATGAGTGATTCCAACAGCCG
	pyrF DR		CGGCGAAAGGAACTTGCGAAGGTGGTGCAGCTGTCGGAGG
	For pZH01-5KI (Figure 5F)
	Com 1-F		TTTACATAAACTTTGTTTGTACACTAGACAAACAAATTTAACCGCATTATAATTTAGTT
	Com 1-R		TTACAACTAAATTATAATGCGGTTAAATTTGTTTGTCTAGTGTACAAACAAAGTTTATG
	Com 2-F		GTAAGCTTAGTTTGTATACCAAACTAAGTTTGTATCTTACCTATGAGGAATTGAAACTA
	Com 2-R		GGAATAGTTTCAATTCCTCATAGGTAAGATACAAACTTAGTTTGGTATACAAACTAAGC
	Com 3-F		TTCCGGCGCAGCGCGAAGTTTCCGTTTGTATCTTACCTATGAGGAATTGAAACTTTTTT
	Com 3-R		GACGAAAAAAGTTTCAATTCCTCATAGGTAAGATACAAACGGAAACTTCGCGCTGCGCC
	Com 4-F		CGTCTTGGCGATTTTTACGGTTTGTATCTTACCTATGAGGAATTGAAACCGGGAAAGAC
	Com 4-R		CGCTGTCTTTCCCGGTTTCAATTCCTCATAGGTAAGATACAAACCGTAAAAATCGCCAA
	Com 5-F		AGCGATCGTCACAGGGTTTGTATCTTACCTATGAGGAATTGAAACTGGCGATGAAGTG
	Com 5-R		TTCTCACTTCATCGCCAGTTTCAATTCCTCATAGGTAAGATACAAACCCTGTGACGAT
	Com 6-F		AGAAAGGACGAGGTTTGTATCTTACCTATGAGGAATTGAAACCGCAATCAACGCATACC
	Com 6-R		TAACGGTATGCGTTGATTGCGGTTTCAATTCCTCATAGGTAAGATACAAACCTCGTCCT
	Com 7-F		GTTACATCGTTTGTATCTTACCTATGAGGAATTGAAACCATTCATCAAGGCGCTGACAT
	Com 7-R		GATTATGTCAGCGCCTTGATGAATGGTTTCAATTCCTCATAGGTAAGATACAAACGATG
	Com 8-F		AATCGCGCCCCGAAAGGGGCGTTTTTTTGC
	Com 8-R		TTTCGCAAAAAAACGCCCCTTTCGGGGCGC
	pUCG3.8 V-F		ATATGGTCTCAGAAAGCCTGGGGTGCCTAATGAG
	pUCG3.8 V-R		ATATGGTCTCATAAACGTCGTGACTGGGAAAACC
	Spacer-F		GAAACTGGAGAATGCTGCGGAGACTGTCCAACCGCATCCGCTTG
	Spacer-R		CAAACAAGCGGATGCGGTTGGACAGTCTCCGCAGCATTCTCCAG
	9960 UF		GTTTTTTTTTCTAGAGTCGACAAAGGGTTTTATTATACGAAAGAAGAAG
	9960 UR		TGGGAAAACCTAAAGCCATCGTCCACTAACC
	9960 DF		GCCTAATGAGTACAGCGTACCGCATCAAAG
	9960 DDR		GAGGAAAAAAAATGGGATCCGGGAGTCAGCTTATCTGGG
	5array-F		GATGGCTTTAGGTTTTCCCAGTCACGACG
	5array-R		GTACGCTGTACTCATTAGGCACCCCAGG
	pZH01-F		GGATCCCATTTTTTTTCCTCCTT
	pZH01-R		GTCGACTCTAGAAAAAAAAACCCC
	a underlined, protospacers, partial complemental spacers, spacers or truncated spacers; F, forward primer; R, reverse primer; UF, upstream forward primer; UR, upstream reverse primer; DF, downstream forward primer; DR, downstream reverse primer;
