# Supplementary material for: A thermostable type I-B CRISPR-Cas system for orthogonal and multiplexed genetic engineering
Source: Nat Commun. 2023 Oct 4;14:6193. doi: 10.1038/s41467-023-41973-5 (PMC10551041; doi:10.1038/s41467-023-41973-5)
Supplement: Supplementary file 8 — Supplementary Data 5 [file 41467_2023_41973_MOESM8_ESM.xlsx]

## Sheet: Sheet2
tgRNA ID	tgRNA sequence	log2(tgRNA fold change)
BCV53_00005-1	AGAAACGGCGAACAAGATGT	0.84005
BCV53_00005-2	TGACACATATTCAATTTGGA	0.0223157
BCV53_00005-3	TTGGAAGAAAAAGTGGCGGT	0.233687
BCV53_00010-4	CAGGTTCAAGTAAAGTTGGA	0.0534804
BCV53_00010-5	AATGGATTTCCATTCAACAT	4.63917
BCV53_00010-6	CCGATGTTACGCCGGATATG	0.27263
BCV53_00015-7	ACAGAACGGACAGCTGCAGC	1.37151
BCV53_00015-8	TAAAGATGGACTATATAAAG	0.999327
BCV53_00015-9	AGAGAAACTAACATGCCTGC	1.08243
BCV53_00020-10	GGCCAAAAATATCCTGCAAA	0.4503
BCV53_00020-11	TCGTTGCCTTTTTCTACTTT	0.661105
BCV53_00020-12	TTAGCATGGGTCTGGGTAGG	3.1148
BCV53_00025-13	CAAATCATCAGGAACACCTT	0.0163202
BCV53_00025-14	GAAAAATATGGATTTCGGCG	5.92365
BCV53_00025-15	ACGGAAGAACAAATACAATA	0.994977
BCV53_00030-16	CATTTCCGGAGCGTATCGGG	2.25085
BCV53_00030-17	TGCGCTTTGGTTTTGAAACA	1.01052
BCV53_00030-18	GGGTTTATTTTTGCGCATAA	0.330641
BCV53_00035-19	CACCCCTATTTTACCAGAAG	1.03975
BCV53_00035-20	TGAATCGTCCAACCTCTTCT	0.151144
BCV53_00035-21	TTTTATTAGGATTTATTCAA	0.85445
BCV53_00040-22	TATCGGGAAGCATTGTCGTG	1.10973
BCV53_00040-23	CAGGAATCGGAGTGATGTTT	0.683128
BCV53_00040-24	TTGTCAGCATGATCACCGGC	0.780214
BCV53_00045-25	TTACAATGGAGTATCTGTTT	0.775021
BCV53_00045-26	CAATGGAGTATCTGTTTGGA	0.223771
BCV53_00045-27	TAATGAGCAAGAAGAAACAG	0.370789
BCV53_00050-28	TTTCGCGTCATTATCAGCGG	0.755375
BCV53_00050-29	TGAGAGAAGAAGAAGGATAT	0.159195
BCV53_00050-30	AAAACGTTCATTTTATAAAA	0.106104
BCV53_00055-31	TGATCATGGTTCATTTGATT	0.328875
BCV53_00055-32	GAAAATCGCCTGATCGATTA	0.412783
BCV53_00055-33	TGCAGGAAATTTTGGCGCGG	0.394855
BCV53_00060-34	TGATAAAGAAGAATTTGCCC	0.207624
BCV53_00060-35	GGGGTAAATCCATTTGACCA	2.13593
BCV53_00060-36	TTCTGTGTTAACGGCAGTAG	1.941
BCV53_00065-37	TGGCGGCGGCAGTATTAAAC	1.3813
BCV53_00065-38	AACCGCGACGATGTGCTGGC	3.44706
BCV53_00065-39	TATTGCGGCACTATCGCTCT	0.483975
BCV53_00070-40	ATCGGTTTCTTTCAATTTGA	1.06968
BCV53_00070-41	AACCAGCAGAAGAATTGGGA	0.321659
BCV53_00070-42	TGGGCTTGTTGGCATTGCCG	1.05971
BCV53_00075-43	AAGATTACGTGAATGTCGGT	2.63512
BCV53_00075-44	AACCCGGGTTTTCATACATT	0.661264
BCV53_00075-45	CGTGAATGTCGGTGACGAAA	3.68086
BCV53_00080-46	CGGACCGCTTGTTACGCTGG	1.10274
BCV53_00080-47	TTGGAAGAAAAAGTGGCGGT	0.233687
BCV53_00080-48	AAATTCATCAGTATGCGATC	0.326988
BCV53_00085-49	TCGCTTTCCAGAAGTAAAAT	0.310588
BCV53_00085-50	GATTCTGTCATTTCCACGAC	0.530101
BCV53_00085-51	ATGTCAGGAGCGTATGATTT	0.344362
BCV53_00090-52	TGAAACGGAAGCGGTTGATG	0.0697068
BCV53_00090-53	TGAATTCTCGTTTGAAAGGA	0.262498
BCV53_00095-54	CAAACGAAGAGGACCGCATC	0.678085
BCV53_00095-55	TCCGCATCAATATCGCTTGC	1.32589
BCV53_00095-56	TTCCGAACGAAACGTTAAAA	0.0572463
BCV53_00100-57	GAAGTTAACATGATAAATAG	0.363464
BCV53_00100-58	ACTAAAGATGGGACGGCGAT	2.14712
BCV53_00100-59	TCGTAAAAGAGGACGGGACA	0.536909
BCV53_00105-60	AGTTTCATGCTATATTTTCC	0.382484
BCV53_00105-61	TAGCAGCTATTTTAACAACA	0
BCV53_00105-62	ACAACACGGCTCATTATAAA	0.228621
BCV53_00110-63	TGTGAAACCGACGCGCTTTC	3.73282
BCV53_00110-64	ACGCAGCTAAGAAAAAAATT	0
BCV53_00110-65	CGTGGGGAAGCATGGACATG	2.82784
BCV53_00115-66	TGTTCGGCATCGTTGATTTG	0
BCV53_00115-67	ACATTCATCGCGCTTTTGCT	0.117
BCV53_00115-68	TATACCGCCGGCAACTAAAA	1.5305
BCV53_00120-69	CGTCATGGGCGCCATTTCTT	0.789408
BCV53_00120-70	TATGTCCATCCGTAAATCCG	2.36504
BCV53_00120-71	TCCTATCGTTTATTTTGGCT	0.504526
BCV53_00125-72	TTGTCGTTTTTGCATTGGCG	0.575112
BCV53_00125-73	TTGCTGGATTTGTCTATCAA	0.264569
BCV53_00125-74	GCAGTCGGGTTTGTCATCAT	0.0487146
BCV53_00130-75	ACAATATTAGCGATTTAAAA	0
BCV53_00130-76	AAATCATTCAATATAAAGAA	0.318416
BCV53_00130-77	GACGGACTTGAACAATGTTC	1.24614
BCV53_00135-78	TCTCTTGATACGGCACATGA	0.948861
BCV53_00135-79	TGGGCGGCGCGTTTCTCGGA	0.757819
BCV53_00135-80	GTCAATACGCCAAGCAATTT	1.33566
BCV53_00140-81	GGCATGCTTGATTACCTTAT	0.209588
BCV53_00140-82	AAAAGCTTGCCGCCTTGTTG	0.645635
BCV53_00140-83	CTGCTCGTTGATCGAAACAT	0.189312
BCV53_00145-84	CGAGGGGAGGAAAAAACCGC	0.446466
BCV53_00145-85	GGCAGCAATATTTGCAATCG	0.367548
BCV53_00145-86	TCCCTGGGTATGGATATGGG	1.01065
BCV53_00150-87	AATATGTTGTTGCGCATGAC	0.415385
BCV53_00150-88	GCTAGCGGATTTGTCGGGGC	3.63542
BCV53_00150-89	TTATCGATGATATTCCGTGG	0.497858
BCV53_00155-90	TATCGCGGCAGACAGAGGTG	0.269072
BCV53_00155-91	AGGAAATAAATGGAATAAAA	0.120644
BCV53_00160-92	GTGACAATATGGCAATATTT	0.0854982
BCV53_00160-93	ACGATGGGATGAACCCGGGA	0.155445
BCV53_00160-94	AGCAAGCAAACATTGGAAAA	0.978486
BCV53_00165-95	ATGACAACTGTGCGTTTGCA	0.417375
BCV53_00165-96	TTTGATTGGCGGGGCTTCGC	0.478249
BCV53_00165-97	TGCCGCGAGTACGATATCGA	0
BCV53_00170-100	TATTACTTCATTAACGACTT	1.67311
BCV53_00170-98	CGGAGGATTAAGGCAGATGA	1.59264
BCV53_00170-99	GCAGCGCCAAAACGTATATC	0.424008
BCV53_00175-101	AAATTCTCGTCGATAAAGAC	1.15876
BCV53_00175-102	CGATCAATAACCCGAACGCG	0.303866
BCV53_00175-103	TTGACTATAAACAGTCGTTA	0.395192
BCV53_00180-104	TTGTCGCTGCTGGCCGTGAA	0.437053
BCV53_00180-105	GCGGGCGGAGATTTGACGAT	0.375201
BCV53_00180-106	AAGCGGAGCGAGATCCCGAT	0.206168
BCV53_00185-107	GAAAAAGATCCGAACTTGGA	0.719363
BCV53_00185-108	GAAGAAAACCCGATGTTTTA	0
BCV53_00185-109	GTGAACGGGGAAATCGTAAC	0.348916
BCV53_00190-110	TGCGCTCGCAGCAGGCACGA	0.341256
BCV53_00190-111	AAATCCGGGATATTGTGGAT	0.0715958
BCV53_00190-112	AACAATTTGCCTCCCGGATC	0.476733
BCV53_00195-113	GTGGTAAAGTTTTCAAAATT	0.0841367
BCV53_00200-114	TCGTCGGAGAAGGAAACCCA	0.734336
BCV53_00200-115	TGCAGAGATGGAAAAGTACG	3.32479
BCV53_00200-116	AAGTCGATTTATGCAGAGAT	0.536283
BCV53_00205-117	AAGAACAAGTGCAAGAAGTT	0.055155
BCV53_00205-118	AAAGCCGGAATCGAACGCGC	0.714072
BCV53_00210-119	CTTGACACTTGAAGTCAGGC	1.79912
BCV53_00210-120	GCCCCATATTTTCCGGATTG	0.288542
BCV53_00210-121	GTTGCTGTCATTCCTTCGTA	0.854229
BCV53_00215-122	TATGTCAAAGTCGAAGGGGC	2.48836
BCV53_00215-123	ACCGGAAATGGCCTGAAAGA	0.480846
BCV53_00215-124	GCGATATGGCCCCAATTACG	0.309068
BCV53_00220-125	TTGAAAATCATCAAGAACGG	0.125817
BCV53_00220-126	CGAAGAAATTTTGCAGCAAT	0
BCV53_00220-127	GAAGATGTGCAAGCAAAAGG	5.84701
BCV53_00225-128	ACGATGGTGTCTGATGTCGT	0.973804
BCV53_00225-129	GAAGGAAAACGGCCGGAAAC	0.191545
BCV53_00225-130	ATAGCGAAGCGTTCCGCAAA	0.0234027
BCV53_00230-131	TACTGTTATTCCTGTATATG	1.01318
BCV53_00230-132	TATTCCTAAAATTTACTGGT	4.09393
BCV53_00230-133	GCGAAATTTCACCAGCGCGG	0.888553
BCV53_00235-134	TTTGCAATCAAAGTACCATC	3.04791
BCV53_00235-135	GCACATCGGGCGGCCAATGT	0.762828
BCV53_00235-136	TATGGAGTCGACGAGATTTT	2.8467
BCV53_00240-137	TTTGTCACGAACAACTCTTC	3.42521
BCV53_00240-138	TGGCAGGAATGAATGCGGGA	0.649535
BCV53_00240-139	TTTCGACGAATGCTGATATT	0.208677
BCV53_00245-140	TCCCAGCTCGCTCTTGAGCG	0.597676
BCV53_00245-141	TTGGAGGAAATGCAAAAACA	0.254355
BCV53_00245-142	TTATGAGAGACCCGGGCAGC	0
BCV53_00250-143	TCGAAACGGACCGCTTTTAT	0.117513
BCV53_00250-144	CGGTCATTTTTATACGAATG	0.560239
BCV53_00250-145	TTGGGCAGGACGATTTAGAA	0.290522
BCV53_00255-146	ACAGCCGAAGAATTCCCGGA	0.555818
BCV53_00255-147	CTATAGCGCCTTTAACTACG	0.178669
BCV53_00255-148	ACTACGAAGACAAATCGTTC	0.195031
BCV53_00260-149	GTGGAAAACGTGAAAAACGC	1.13622
BCV53_00260-150	TCAGAATATTTGTATGAATA	1.07173
BCV53_00260-151	ATGAAGAAGCATTTCGCGCG	0.42875
BCV53_00265-152	CCGATCGCAATGATTTATAT	0.0630525
BCV53_00265-153	AAATATCCGCAGGGCCGGAA	3.63103
BCV53_00265-154	ATCGTTTATGACACAGATAC	1.17199
BCV53_00270-155	AAGAAATTGATGCGGGAAAA	0.207624
BCV53_00270-156	AGCAAAGGATTCACCCATTG	0
BCV53_00270-157	AAAACATTGATGGACGCTCG	0.151533
BCV53_00275-158	TCAAAAACGGATGGAATTGT	0.729767
BCV53_00275-159	AAGCATGGGAACAGGCACAG	2.05521
BCV53_00275-160	AAATTTATAAAAAATACCAT	0.437769
BCV53_00280-161	ATCGGGGCAAACGGTGCCGG	1.52284
BCV53_00280-162	GCGGAAGAGCTGAATGACAG	0.538001
BCV53_00280-163	TGAACGAAGAAAGCAGCTTG	0.171187
BCV53_00285-164	ACTTGTTGACCGGTGTCTAC	0.466705
BCV53_00285-165	GGAATAATCCGAAAGTGATT	0.285898
BCV53_00285-166	GAAATCGCCAGAGCGCTTGC	0.523464
BCV53_00290-167	ATACATTATTTTTTATCGCT	0.0287498
BCV53_00290-168	AGCAGCGCAGAACGGCTGAA	0.241414
BCV53_00290-169	CAACTTGGCCGTGGGTATTT	0.590604
BCV53_00295-170	GGTGTGTGCATTGAGAGAAT	3.95611
BCV53_00295-171	TTTGGTAAAAACGTAAGAGA	0.619981
BCV53_00295-172	CTACGTGAAAATTGAACCGC	4.16208
BCV53_00300-173	TGGTAACTGCCGGCATCATG	1.0548
BCV53_00300-174	AAACAAAAGTAAATCCATAA	0.937956
BCV53_00300-175	TGTTGCGAAAGATACTGATT	0.79298
BCV53_00305-176	GTCATTAATAATGCGATTGA	0.305089
BCV53_00305-177	TAACAACGGCGGGCCCAATC	0.270917
BCV53_00305-178	AAAGCGGCGACGGAAGGCAA	0.559439
BCV53_00310-179	TCCGTTTATCGCCGTTTCCG	0.433134
BCV53_00310-180	AAGATGAGGGAAAAAAATTT	0.267253
BCV53_00310-181	TTAGAAGCGCCTTTGGAATC	0.397572
BCV53_00315-182	TTGACCGCTTTCATCCGATA	0.263112
BCV53_00315-183	GCGTGGAAATTAGCGGACAG	0.0226991
BCV53_00315-184	GCGTTATTAGAAAAACAAAG	0.470516
BCV53_00320-185	GTCGGGTTGGGCGGCGGCGT	0.734336
BCV53_00320-186	TTTATCAAAGCTTTTCATAA	0.171615
BCV53_00320-187	AAATTACGCGTACTTATATC	0.345764
BCV53_00325-188	TATCCTCCAGGTCTTGCCGC	0.583037
BCV53_00325-189	GCGCCACGGCAGCTGGATTT	0.424569
BCV53_00325-190	CAGTTTATGACGGAAGAAGG	0.135501
BCV53_00330-191	CGTATTATGTAAAACCGACG	0.0403977
BCV53_00330-192	CAAGAGAGCTTCCAATGGAA	0.0415083
BCV53_00330-193	ACTCAGAAAACATGGGACAG	0.125817
BCV53_00335-194	TAAAAATCCGAGAAATCGCG	0.556093
BCV53_00335-195	AATGCGCAACATTGGCATGG	0.937956
BCV53_00335-196	ACGATGAAAGTGGAAGACGG	0.0679149
BCV53_00340-197	TCGCGAGTATAACTCAAACG	0.178885
BCV53_00340-198	CAGAAAGCGAAGGAGTACTT	0
BCV53_00340-199	AAGAAATTGCGCGCGTTGCC	0.350806
BCV53_00345-200	GATGAATTGCCTGAGACGGT	1.98104
BCV53_00345-201	TCGAAGTGATTGAAAGGAAA	0
BCV53_00345-202	ATTGGCGACGGTTCTTTCGG	0.387385
BCV53_00350-203	TGGGGCATCCGAAATATGAA	0
BCV53_00350-204	TGTGCATGTCATGATGCAAG	0.167089
BCV53_00350-205	TCCGCAAACTGGATGAAAAA	0.573794
BCV53_00355-206	TCGGGGTCTTTTTTCGTCAT	0.617509
BCV53_00355-207	TAAGATTGTAATGAGAATAA	0
BCV53_00360-208	GTATACGTGAATGATAAAAG	0.363878
BCV53_00360-209	ATAAAGGGAGGCAAACAGGT	0.406327
BCV53_00360-210	AACAGAATCGTTTTTTAATA	0.0746295
BCV53_00365-211	GTAGTCGGAGCTTCGAATGT	0.149011
BCV53_00365-212	AAAAAGAATATAAAGGTGCC	1.65058
BCV53_00365-213	AGTTAAAAGATGGCGTGGAC	0.407699
BCV53_00370-214	TATTAGGAACGATTCTTGGA	0.819549
BCV53_00370-215	TCGGTGACTTTGTCACTTCC	0.101031
BCV53_00370-216	TTTTATTAATTCCGCTGACG	1.44686
BCV53_00375-217	CAGATAAAGGAAGGCGAAAT	0.188467
BCV53_00375-218	TATTCGAAGTCAGCAAGTAG	1.12174
BCV53_00375-219	GCGAACAATCCAAAAGTGTT	0.661264
BCV53_00380-220	CAGAACGAATGCAAAAGTTG	0.0171685
BCV53_00380-221	TCACCGATTTTGCCAGATGA	0.504526
BCV53_00380-222	TACATTCAATTTGAATGCGA	0.60722
BCV53_00385-223	TATGCCTGAACGTGCGGTTA	4.66452
BCV53_00385-224	TATGAAACAATCAAGAAAAT	3.05771
BCV53_00385-225	CATGGAAAATTGAAAGTGTC	0.849067
BCV53_00390-226	ATGAACCGGTTGAAGTGATT	0.104603
BCV53_00390-227	TGATTATTTGTTAAAAAGGT	0.103337
BCV53_00390-228	TATATTAGTGGATGCCGATG	0.963275
BCV53_00395-229	CTGATTTTGCGCAATCTGAA	0.0643319
BCV53_00395-230	ACAGCAGAGCAATATGAAGC	0.0667706
BCV53_00395-231	TGCGCCGATTAGCGGCAAAG	0.31044
BCV53_00400-232	ACACAAGTGGCATGAAATAT	0
BCV53_00400-233	ATGAAGAACAATATGAAAAA	0.726091
BCV53_00400-234	AAAGATAAAGTGAATACCGC	0.03112
BCV53_00405-235	CAGATGAGCATAAAATGATT	0.0779317
BCV53_00405-236	ACGCGCTATACCCCAATCAA	0
BCV53_00405-237	CGCTGCAATACGCGAATCAG	0.736427
BCV53_00410-238	TTATTGGCTGCGCGATGCCG	1.10384
BCV53_00410-239	GAACTTTCTGATATCGGATT	2.73149
BCV53_00410-240	CGCAGCGGAGCGCATCATGC	0.68447
BCV53_00415-241	TGTCCAAATCCAATCTTGCT	0.0679149
BCV53_00415-242	AAGGGAAACCGCTGCGCAAC	0.0870836
BCV53_00415-243	AGAAAAACAGCGGCGCAAGT	0.36648
BCV53_00420-244	CTTGGGAGAGTTTGTCGATA	2.63359
BCV53_00420-245	AAAGGCGTGTTGCGTAAATA	0.39178
BCV53_00420-246	AAAAAATCATCAAAATGCAT	0
BCV53_00425-247	TTTCACTGATATGCTGTCGT	0.762292
BCV53_00425-248	CCAACAAATTTTAAGCCATC	0.0838031
BCV53_00425-249	AGCCATCTGCAAAATACAGG	0.719363
BCV53_00430-250	ACATTTTTACAGAAACGCAA	0
BCV53_00430-251	ATGTTTCAAAAAGGCTGGTA	0.743213
BCV53_00430-252	CAGAAACGCAAAACTGCCAG	0.0543048
BCV53_00435-253	GCTTGCAAGACACAAGAATA	0.0615828
BCV53_00435-254	GGCGGATTGTTGGGCGGCGC	0.837475
BCV53_00435-255	TCCTTACGGCCCAGTGTGGT	0.813007
BCV53_00440-256	CGCAAATGAAAACATATGTG	1.26225
BCV53_00440-257	GCAATGACAGAAGAACAGAT	0.795828
BCV53_00440-258	TCACGCATCCGCGCGGCTTT	0.527426
BCV53_00445-259	AGCCAATTCAAACTGGCTTG	0.824735
BCV53_00445-260	AAATTTCCGGTCATCGCCAC	0.469877
BCV53_00445-261	TCATCGTTTCTTTATCAGGA	0.687546
BCV53_00450-262	TTTAGCGGGATGTTTATTGG	0.17503
BCV53_00450-263	TGTGCGGTTTGTTCCATTCT	4.82082
BCV53_00450-264	TCTGCTCTTTTTGCCGTTTA	0.184981
BCV53_00455-265	GCCGTTTTATTTTTGTTTGC	0.898682
BCV53_00455-266	TTTTTGTTTGCCCTACCCTT	0.119959
BCV53_00455-267	TGCTCTTCGTCCAGTGAGAT	0.794385
BCV53_00460-268	ATCGTTATTTCTGGACGCCA	0.349391
BCV53_00460-269	AATCCGAACTATTGGTATCT	0.293529
BCV53_00460-270	TTGTGCTCACGACTGGCGGA	0.533283
BCV53_00465-271	ACATCGCTCATTGGGCCGAA	0.172938
BCV53_00465-272	TGATATGGACGTTCATATTG	2.89339
BCV53_00465-273	AACAATTTAGATATGAAACA	0.121757
BCV53_00470-274	CGGATGTCAAAGGCAACTGG	0.672334
BCV53_00470-275	TTGAGGGAGAGGAAAGCATG	0.447345
BCV53_00470-276	TTGGTGGCAGGCATTGTCAT	0.410252
BCV53_00475-277	GCAGTTGCATCTTTATTTAT	0.502105
BCV53_00475-278	TCCGTATGAAATCCCGATCG	0.293017
BCV53_00475-279	ATCCAATCCATTTCGTCATG	0.566973
BCV53_00480-280	ATTGACAATGACAAAAGCAT	0.869623
BCV53_00480-281	ACGGAGAACGCTACGTCGAC	0.22365
BCV53_00480-282	TTACCGCTGGCGACGGAGCG	2.39662
BCV53_00485-283	TGGCGATTGTGGGGGCAAAC	2.46431
BCV53_00485-284	GGGATTCAAAGAAAAACATT	0.208171
BCV53_00485-285	GGTCTTGCTCCCTTGATTGT	0.451615
BCV53_00490-286	ACGTCATTACAGGTATTCTC	0.290401
BCV53_00490-287	GGGGAAGAGGAGGTGATATA	2.9505
BCV53_00490-288	AATCCGCAAGAATCAAACAA	0.476943
BCV53_00495-289	TACAATTGTGAGCACAGGAT	1.12826
BCV53_00495-290	CCTGACTGGCGACGAAAGAA	1.37589
BCV53_00495-291	TGATCAGCGCCGTTTATGCG	0.1589
BCV53_00500-292	CCTATAGCATTACTGGCATT	0.391997
BCV53_00500-293	CTTTTGCTTGTTTTGTTTTT	0.024487
BCV53_00500-294	CTGGCAATGATTCTTTACAG	1.37589
BCV53_00505-295	TTAAAATTGGCGGAATCTTT	0.0941303
BCV53_00505-296	GTAATGGTGAAAATCAAAGA	0.340142
BCV53_00505-297	AGCGTTTTGCTCCTGATTAT	0.798652
BCV53_00510-298	GAAACGTTGTCTGTCTTGGC	0.460383
BCV53_00510-299	AATACGGCGGAAGCGTTCAA	0.089103
BCV53_00510-300	CAAACATTGTGGCAATGCAT	0.116832
BCV53_00515-301	ATTGAGAAATATGCGGAGGA	2.40677
BCV53_00515-302	TACGGAAGTGCAAGTGATTC	0.449131
BCV53_00515-303	GGCGGAAAATCTCCGGTTAT	0.252999
BCV53_00520-304	CGTTGCCGACGGCACAGAGG	1.19946
BCV53_00520-305	GTGAATCAGGGACATATAAA	0.155445
BCV53_00520-306	CGAAAAACGGTACTTGGCGC	0.727292
BCV53_00525-307	GGGCTTAATTATGCTGAACA	5.02022
BCV53_00525-308	TGACATTGAATGCCGGCGAT	0.818469
BCV53_00525-309	TGAATGTGAACTTGTTGTCG	0.0361593
BCV53_00530-310	TGGCGTACTTTTAAACTACA	2.91268
BCV53_00530-311	GAAAATACGGTTGTCCATGA	0.159918
BCV53_00530-312	GTCCAGCATAATAACACGAA	1.44452
BCV53_00535-313	CACCGTTTGACAGCGAAGGA	0.117513
BCV53_00535-314	TTAACGGAAGTCACATCATG	0.106371
BCV53_00535-315	TAACATTCCAGGAAGAACGG	0.822936
BCV53_00540-316	CATCCTCTTTAAACGGCCAA	0.170036
BCV53_00540-317	TTTTTTGCAGGGAAATACTG	0.520671
BCV53_00540-318	TTTGCTGGACAATTAAAAGA	0.414701
BCV53_00545-319	TGAACGTGCTCTTGGCTTTA	0.208405
BCV53_00545-320	ACGATCCGCGCCGCCAAACG	0.292535
BCV53_00545-321	ACTGCATGGTGACAGATGTG	0.474781
BCV53_00550-322	AAAATGTTATCCAATCGATG	0.0673379
BCV53_00550-323	GGAACACCGAAACTTGCTCA	0.682302
BCV53_00550-324	GGTTCGCGTTTTGAAGAAGG	1.65473
BCV53_00555-325	AGCCAACAGCTAAAACAGCT	0.646232
BCV53_00555-326	GCAATAAAATAAAAAACTAA	1.99899
BCV53_00555-327	TTTCCAAATATAAAGTTTCA	0.401999
BCV53_00560-328	GCACACTTCAATAGAGAACG	0.145875
BCV53_00560-329	AACTTCGCCAAATCCGCCAC	0.0852224
BCV53_00560-330	TATGTGCAAATTATGCCGTT	2.09817
BCV53_00565-331	TTTGTTTCAATCGTTTAATT	1.25932
BCV53_00565-332	TAAGGATATTGCCCAAATTT	0.0653934
BCV53_00565-333	TGTGTTTAGCAGCGGGAATT	0.926967
BCV53_00570-334	TTCATATCCTTCGTCACCTC	1.25371
BCV53_00570-335	AGGGAAGTAAGACCGGACCA	0.523238
BCV53_00570-336	TTCATCCGCATCCAGCAGAT	1.93463
BCV53_00575-337	CAGCGAGCATTAAACAACGA	0.122321
BCV53_00575-338	CGCTAATCAGAGAAAAGTAG	0.49265
BCV53_00575-339	CAAGAGCATCATTTCCAATT	0.0954257
BCV53_00580-340	CTAATCTTCCATTGAAAGAT	0.437053
BCV53_00580-341	GCAAAATCAAAGAAGCTGGA	0.204936
BCV53_00580-342	TAGAACATGAAGAGTGGGGA	0.645827
BCV53_00585-343	CCAACGGCACACCGGCTGGC	2.40319
BCV53_00585-344	ACGAGAAATGGGCAGGGCGA	2.19534
BCV53_00585-345	TGTGGTATTGGGGGTGAACG	2.60731
BCV53_00590-346	CCAACTGGAGACAATGCCGG	0.100074
BCV53_00590-347	TCAATTGCCGAATATAACAG	1.85616
BCV53_00590-348	TCAATTAGCGATACAGCAAA	0.675607
BCV53_00595-349	GCATTTTGGGAAAGATATCC	0
BCV53_00595-350	GAGGGAGTAAGGATAGATGA	4.00461
BCV53_00600-351	TCAACGACACACCGGCTGGA	1.3139
BCV53_00600-352	TCCGAAAACCGGCGTGCAGC	1.76556
BCV53_00600-353	TTCGGTCTTATATTTGGACG	0
BCV53_00605-354	CTAAGAAATTTTTGGAACTA	0.321659
BCV53_00605-355	AGTATATGGGCACTGAAACA	0.204055
BCV53_00605-356	TAGAATTCATGCTAAAGAAA	0
BCV53_00610-357	GCAGGAGAGATCAACTTTTA	1.15887
BCV53_00610-358	AAGAGAGCTTTAAATGGAAA	1.84999
BCV53_00610-359	ACAGGAGGAAAGTCTCATAT	0.49587
BCV53_00615-360	TTATTATCCGGCTAATGGAA	0.137979
BCV53_00615-361	AACAGCATTAAAGAGAACGA	0.294108
BCV53_00615-362	AGAACAACGGACAAGATCCG	0.675985
BCV53_00625-363	TCTGATGAAGAGGTAAGTGA	0.617897
BCV53_00625-364	TCACCAGAGGAAATAGTAGA	0.945197
BCV53_00625-365	AATTATAAAGATCGTAATTA	0.887095
BCV53_00630-366	GAAAAGAGTTTTGGAAATGC	0.781708
BCV53_00630-367	GACCCTGTATACCACTTTGG	1.87622
BCV53_00630-368	CGGCAAGCTTAAATCATATA	0.826175
BCV53_00635-369	TTGTTGTCGGTCATTCCTCC	1.5539
BCV53_00635-370	AGTTCGATAGAAGTCTTCAA	0
BCV53_00635-371	CAAACGATCTATCACCAAGT	0.170337
BCV53_00640-372	GAAGGGAAAGTCCCCATATC	0.774654
BCV53_00640-373	ATCACCCAATTTATGGGACC	0.0644365
BCV53_00640-374	AACGATGAGGCCTTTTTAGA	0.0468434
BCV53_00645-375	GAAACAATAGTTAAAGAATT	0.305089
BCV53_00645-376	ATTGGTTCATACGTACTATT	2.14962
BCV53_00645-377	ACTGAAAAGAGTAAATATCG	0.754339
BCV53_00650-378	TTAACCTTGAAAATGACGAT	0.119733
BCV53_00650-379	CCTCAAAAAGTTGTGAAATG	0.635751
BCV53_00650-380	ATTAGATTATCTAAGCGGTT	0.0437415
BCV53_00655-381	GTGGCTGGTATGATGTGCAG	1.05819
BCV53_00655-382	CAAACGATCTATCACCAAGT	0.170337
BCV53_00655-383	TTGTTGTCGGTCATTCCTCC	1.5539
BCV53_00660-384	TTGGAATCGATCGAAAAAGA	0.342032
BCV53_00660-385	TCGCGCAAATGACGAGTATG	1.23243
BCV53_00660-386	TGCGACTGCAGACGATCTTC	0.359447
BCV53_00665-387	TCTTCATGAAGAGTCGCTGC	1.99859
BCV53_00665-388	TTGTCATCTTCACGGTAATC	0.317677
BCV53_00665-389	TCGGGAGAAAAAGAAACGAA	0.393957
BCV53_00670-390	ATGAAGATGTAGGAGCTGAT	0.149292
BCV53_00670-391	TGTCCGCTGTTCCGTTTTTG	0.53645
BCV53_00670-392	CACCAATGAGATGCATGAAA	0.494255
BCV53_00675-393	TTGGAAATAAACTGGAGCAC	0.912699
BCV53_00675-394	CGCGACATGAACCGGAAGTG	0.209213
BCV53_00675-395	AAAGGCAAAAAAGACGTTGT	0.355134
BCV53_00680-396	TCTTCCAGCGCGCGAAATTA	0.210785
BCV53_00680-397	GAAGAAATTGATAGAGAGAT	0.560583
BCV53_00680-398	TTCGGTCTTTTTTTTACAGC	0.284295
BCV53_00685-399	AAAAGCATATCGGCACCGCC	0.659005
BCV53_00685-400	CCGATGGAGACCGCATTGTG	0
BCV53_00685-401	CATTAAAGGACAGCGGAATT	0.34975
BCV53_00690-402	ATTTCAAGACTGGATCAAAT	0.142063
BCV53_00690-403	TCCAGCAGTATCACGAGTTG	0.260984
BCV53_00695-404	TTCGGATGCACTCATGAGGA	0.498337
BCV53_00695-405	GGAGAGGCGATGCCAGATAA	0.199404
BCV53_00695-406	CACAAAAGACAGTAAAAATC	0.0563309
BCV53_00700-407	TTCATTTTTATGATGAAGAA	0.244902
BCV53_00700-408	TGATGTCATCATTCGGGAAA	0.563466
BCV53_00700-409	GCTAAAAAATTTACTCCAAA	0
BCV53_00705-410	CTTATTTAAGTCAAAAACCG	0.0991349
BCV53_00705-411	TATATGGGGTCAGTTGCAAG	0.227681
BCV53_00705-412	TTGCGGGAGTGAGAGAGCAG	1.462
BCV53_00710-413	CTTCATCATTCTTTCTAGCA	0.643709
BCV53_00710-414	CGGCTATGCGGTTGCAGCTG	1.27825
BCV53_00710-415	TACAGTAAACTGCAAAGGGT	0.0282881
BCV53_00715-416	AACAAACATCCTGTAGGGCT	0.530101
BCV53_00715-417	GGCAGACCATGTCCGCAGCT	0.23318
BCV53_00715-418	TTCATCAATCTTAATGCCAA	0.489938
BCV53_00725-419	AAAGGAACGGAAATTAAATC	0.499707
BCV53_00725-420	AAAACGGTTTTGCCAAAGTG	0
BCV53_00725-421	AAGGATTCGTTTGCGAAAGT	0.0203402
BCV53_00730-422	TGCGGGATGAGGCGTACAAG	1.08135
BCV53_00730-423	TGAAGATATTCCAAAGCTAA	0.246429
BCV53_00730-424	TTTATCGTGTGCACGAAGAT	0.351407
BCV53_00735-425	TAAAGGGCACGGGGTGCCGC	1.44603
BCV53_00735-426	CGAGTTTTTAGAATCGCTGG	0
BCV53_00735-427	TTGCGGATGTGCGTGAGCGT	0.376407
BCV53_00740-428	TTGTGGTCGTTTTGTTGCAA	1.04916
BCV53_00740-429	TCAATAGCGGTGACGTATAT	0.237785
BCV53_00740-430	CCGGCGGTGCGGAGCAGCTG	0.868708
BCV53_00745-431	TCAGGAGGGACAAAGGGGCA	0.465967
BCV53_00745-432	TTGTTTCGGCAAGAGAGCAG	0.974826
BCV53_00745-433	TATTTTTGCAAATCTTCATC	1.12058
BCV53_00750-434	GTACCAAGCGGTGCATCAAC	0
BCV53_00750-435	AATCATTCTACAACTTGAAA	0.289262
BCV53_00750-436	TGCCTGTCGGCGCGAAAAGC	1.64242
BCV53_00755-437	TTGGAATGAATATCCGCACT	0
BCV53_00755-438	GCGCCAACCATGCTTGACTT	0
BCV53_00755-439	TGATGAATTCGTGCTTCCAT	0.0243741
BCV53_00760-440	GACCGTCTTGTCCAAAATGT	0
BCV53_00760-441	GTGGAGGCTGGACAGCATGA	1.41934
BCV53_00760-442	AGCATGGGCTGATTCCGATC	0.276122
BCV53_00765-443	TTTAATCGAGCAAGGGGCAA	0.562545
BCV53_00765-444	TGGAAGGAAAACAACTTCCT	0.824735
BCV53_00765-445	GGAAAAGCGTTGTCCAATCC	0.593823
BCV53_00770-446	ACGACTTAACGGACGCCAAC	0.159918
BCV53_00770-447	TTGAAGGAACAATGGTGAAA	0
BCV53_00770-448	TGGGTGTCAACCAAGATAAA	0.1362
BCV53_00775-449	TGCAAAAGCGCTACCGCATC	0.450968
BCV53_00775-450	CTGACGAAGGTGCAGCAAAA	0.330741
BCV53_00775-451	GGGGAGAATGTGGAAAACCA	0.97148
BCV53_00780-452	TGTGATAAAGCAAAACAAGT	2.5073
BCV53_00780-453	ATGATTCCAGTCGTTGAAAT	0.29591
BCV53_00780-454	AGGAAATTGATATTTATCAA	0.131128
BCV53_00785-455	TTGCAATATTCCGCTGTGGA	0.33093
BCV53_00785-456	ATTGAACAGGAAAATAAGCA	3.49102
BCV53_00785-457	TTATTGAACGGAGCGATGAA	1.37704
BCV53_00790-458	AAGAATCCACTGGGATTTGA	0.867288
BCV53_00790-459	ATTGGCTTTTTGTTCCATTT	3.22853
BCV53_00800-460	TTCTCGTTTATTGAAAGACC	0.348449
BCV53_00800-461	ACGCGCGTTGATGAAAAATA	1.57636
BCV53_00800-462	CTGCCGGCTTGGCGATTTAT	0.324442
BCV53_00805-463	TGGGGCTTATGAGCCTCGCA	0.250577
BCV53_00805-464	TGAGCCTCGCAATCAGCACC	0.53436
BCV53_00805-465	CATTGATCGCTGATGGCCCG	0.604509
BCV53_00810-466	AAAGCGGAATTGTCCGCGCT	0.344362
BCV53_00810-467	GTATCCGGTGGGAAGATAAG	0.671162
BCV53_00810-468	TGAAGAACATAACGACTCAT	0.192052
BCV53_00815-469	ATTTTGGCGGCGTTGACGTC	0.313421
BCV53_00815-470	CAGCACCTCCTTCTTCTCAA	0.351552
BCV53_00815-471	AAAAAGTATTTTTGACGCCA	0.323208
BCV53_00820-472	CCGCACTGGACGACTTGGCG	0.517589
BCV53_00820-473	TAAAACTCATGTGTCCCACC	0.104015
BCV53_00820-474	CGGTCAACGTCATGTCGTTT	0.0622422
BCV53_00825-475	TTTAAAAAACCCAAAGCTTA	0
BCV53_00825-476	TATATACAGAAGATTTCGAT	0
BCV53_00825-477	CCATATTTTAGATTATGCCC	0
BCV53_00830-478	GGTCCGGAATTAGCGACGAA	0
BCV53_00830-479	ATGGAAAAGATGGAAAAGTG	0.125667
BCV53_00830-480	AAGGAAAAGATCTTGTCGTT	0.062309
BCV53_00835-481	GATGAAACGATGGACGAATG	4.48126
BCV53_00835-482	TCAACGGTGAAAAAATATGT	0.804777
BCV53_00835-483	TCGAGCATCGTTATAAGCTC	0.679929
BCV53_00840-484	TCGCGAAACGGGATGCCGAA	0.935932
BCV53_00840-485	TTGTATCATTTGCTTGTGCT	0.566603
BCV53_00840-486	AAAAAGGTTGGCGAGGAAGC	0.356539
BCV53_00845-487	CGACAAGCAAGGGGCGGATG	1.02101
BCV53_00845-488	AAAGAAAGAGGGGTAAATGT	1.22742
BCV53_00845-489	CGGTCGGCGGCGGGATTCAT	0.143999
BCV53_00850-490	GACGGCGCGAAAGAAGGAAA	0.4503
BCV53_00850-491	CGGTGGCGGAAGCGCTGAAG	1.31936
BCV53_00850-492	GGCAGCGCCGCCATCGCCCG	2.3696
BCV53_00855-493	GAACGGCTTCGTTACGAGTA	0.320571
BCV53_00855-494	CGATGTCGAGGTGCCGGCTG	0.740421
BCV53_00855-495	TTCGCGAAGCAGTCAATGAA	1.6885
BCV53_00860-496	ATTTAACGGTGACTGCCAAA	0.306074
BCV53_00860-497	GGGCGCGCGCTTGATGAAGC	1.81158
BCV53_00860-498	AGCAACCGCCCGCATTTTGA	0.168332
BCV53_00865-499	TGAATGTCATTCCTGCTCAA	0.133693
BCV53_00865-500	CAGTGAACCGGCGCTACAAC	0.221389
BCV53_00865-501	CAGAAACGCTTGCGGAAGCG	0.378807
BCV53_00870-502	AAGATTAGTAAGTGCCATTT	0.306885
BCV53_00870-503	CCGAATCAAAGACGAAGAAG	0.396792
BCV53_00870-504	TTCGGCTGAACGGTTCCATC	0.837993
BCV53_00875-505	CGAGACGGTCGGCGCCGCCT	0.615543
BCV53_00875-506	CCTATTTGCTCGGCAGCGGA	0.765403
BCV53_00875-507	CGTTGGCTATCGGGAACATG	0.735475
BCV53_00880-508	CTGAGAACGGTTGGCCTACC	0.627625
BCV53_00880-509	ATACAGGAGTTGGGTGTTTG	1.09128
BCV53_00880-510	TGAACTTTTTGGTTTGCGTG	0.87197
BCV53_00885-511	GCGGTGAAAAACTGGCTGTA	2.29524
BCV53_00885-512	CACGAAAGAAGAGATGGAAC	0.516994
BCV53_00885-513	ATTGATGAATACCGTCTCGG	2.88183
BCV53_00890-514	ATTATTCAATCGTTTTTGCA	0.199993
BCV53_00890-515	TGCTGGAAAAAATGAGCGAT	0.0973089
BCV53_00890-516	GATCCGTCGCGCGCGCAAGA	0.621092
BCV53_00895-517	TTAAACTTGTATGCGGCAAT	1.12067
BCV53_00895-518	TTTGGAACGGCGGAAAGGAA	2.82436
BCV53_00895-519	ATGGTCGCCGTCCGCCTCAG	0.749662
BCV53_00900-520	TGTTCGCGGTGCCGGTCGCC	0.463114
BCV53_00900-521	TGGGTATATCGAAGAAAGAA	0
BCV53_00900-522	ATCAAATGTATATTAACGGC	0.97839
BCV53_00905-523	TCCCGCCCTGGCATTGAAAT	0.527017
BCV53_00905-524	ACGCGGCGGAGGAGTTTTCC	0.651988
BCV53_00905-525	GTCAAACGCGGTCACCGGCT	0.613727
BCV53_00910-526	GCGGCATCGGCGCCGCTTTT	0.290859
BCV53_00910-527	ATGGGCAACGCCTTTGAAAT	0.035157
BCV53_00910-528	ATTTTACTGACATTGCCTGT	0.594719
BCV53_00915-529	AAGTAGTACCATGGGAACAA	0.593823
BCV53_00915-530	CTCCGTTTTGCATGTGAAAA	0.7014
BCV53_00915-531	ACGGGGATATCGAGATGGAG	0.260644
BCV53_00920-532	TTTTTCCGGTGATCGTTTAT	0.359447
BCV53_00920-533	ACTTGGTCATTGTAGTTTGG	0
BCV53_00920-534	TTCTTGGCGTTACGATGGGG	1.27941
BCV53_00925-535	TGCGGAAGGGCAGCGGCGCT	0.332589
BCV53_00925-536	AAACCGATTTTGGAGCGCGA	1.16704
BCV53_00925-537	CGGAGGCGCTTGCCTTTTTT	0.185161
BCV53_00930-538	CGATTTCGAACGTCATAAAA	0.62691
BCV53_00930-539	TTTTCGAGTTAAAAGCGGAA	0.536909
BCV53_00930-540	ACGTTTGAGGAATTTGAGCA	0.58941
BCV53_00935-541	CCCGCGTCACGTACAATCAT	0.0467605
BCV53_00935-542	AAGGATACACGGACGATCTG	0.129067
BCV53_00935-543	TTGACAGTCGCGTTGCTTGT	0.0390831
BCV53_00940-544	GTTTTCTGGCAAGCAATAAA	0.77076
BCV53_00940-545	TATGAGGACGAACATCATGA	4.29049
BCV53_00940-546	ATCGGCTTTTCCCAGCGTGT	0.489509
BCV53_00945-547	TTTCATCTTGTTTTATATCA	0.439206
BCV53_00945-548	TATCATTTTCCACAGCGCCC	0.803643
BCV53_00945-549	TGACAGCGATTTGGTAGAAT	0.0700765
BCV53_00950-550	AAAACGAGCATTGTCGCGAA	1.02889
BCV53_00950-551	TAATCAGTTCGCCTCCCGCC	0.617954
BCV53_00950-552	GCCTCCCATCTTCATAAACT	0.389259
BCV53_00955-553	TATACTTGGGGAAGATGCAC	0.741605
BCV53_00955-554	AGAACGTTCGAAGATTCGCA	0.109562
BCV53_00955-555	ATTTTGCCCGCTTTCACTTT	0.514317
BCV53_00960-556	TGGAGGAACATTTAATCGCG	0.290592
BCV53_00960-557	CGATTGAAAAAACGTTGCGT	0
BCV53_00960-558	ATGAGCAAGCGCGCTTTGGA	0.268857
BCV53_00965-559	TCGTCTCCCCCACGTTCCGT	0.709531
BCV53_00965-560	TATCGGGCAAAAACAGTTTG	0.566866
BCV53_00965-561	TTGCGGTCATGATCGTATGC	0.652774
BCV53_00970-562	TGAATTGATAAAAAGCCGCT	1.25671
BCV53_00970-563	AAGCGTTCCAAAAAGCGAAC	3.90127
BCV53_00970-564	TTGATGTCCGCGGCAATCCG	1.28954
BCV53_00975-565	TGATCCTAATAATCTTCAGT	0
BCV53_00975-566	TGCTGATTGATTTGCCGTAA	0.0764287
BCV53_00975-567	TCTTTCCGATTTAGAAGCGG	0.803283
BCV53_00980-568	AAACCAGGAAAGGCGATGGC	2.0882
BCV53_00980-569	TTGCGGTTGCCATAGGGGTG	0.284062
BCV53_00980-570	TGGACTCCGCTGGCTGCTTT	0.281532
BCV53_00985-571	GCAGTGGAAGAAACAAGTGG	0.818943
BCV53_00985-572	TATGGGCAATACAGGCCGTT	2.91877
BCV53_00985-573	AAACAAAAAGAGCAAGAACA	1.55256
BCV53_00990-574	GTTGGCGTGTTTTTAGTTGT	0.512146
BCV53_00990-575	TGTGGCAAATCAGCTTGATT	4.60957
BCV53_00990-576	CGATTTTTGCGCGGCGGCGC	0.419726
BCV53_00995-577	TTGCGCCGGCATATCGGGGT	0.255529
BCV53_00995-578	GACGGCGCGTCATTGCAATG	0.496176
BCV53_00995-579	AGCATAAAGTGCGCTCATAT	0.291934
BCV53_01000-580	TTGGCGCTTCGCTGTTGCTC	3.09117
BCV53_01000-581	AAAAAATTATTGAAGAAGGA	0.0756987
BCV53_01000-582	TTGAAGAAGGACGCGGCAGC	0.49265
BCV53_01005-583	TCGTATCAACTGCAGCGTTT	0.0109685
BCV53_01005-584	ATGTGTGTGGTGCAGCAAGC	0.325256
BCV53_01005-585	GTGCAAGTCGGGCTCGGCAG	0.148546
BCV53_01010-586	GAAGTGACGTATGAGTTGAT	0.026316
BCV53_01010-587	TTGACGCGTACTTGCGTTCC	0.138887
BCV53_01010-588	AAAGCGTCACGCTTCTTATT	0
BCV53_01015-589	AGGCGCGCTACCAACAAGGG	0
BCV53_01015-590	TGAAAGCGGAAATTCACAGC	0.809228
BCV53_01015-591	AAGCGCATGTGGCGATGCAC	0
BCV53_01020-592	TGCGAGGTGAAAGAAGCTTT	0.167975
BCV53_01020-593	CATGTAGAAGGGGCTATTGA	0.0350405
BCV53_01020-594	CTGCGTCTGGAAAAACAAGC	0.639186
BCV53_01025-595	AAAGTATATAACGATAAACA	0.505881
BCV53_01025-596	GTAGCGGATAAATTGGAACG	0.211509
BCV53_01025-597	AAACCGATGGACAGCGAAGA	0.890151
BCV53_01030-598	CACCAGCATCCTCAAGCCCG	1.2527
BCV53_01030-599	TGAGAACGCTTTTTCATATG	0.177382
BCV53_01030-600	TATGAGGATATAAAAATGGA	0
BCV53_01035-601	ATGCTTTATAACGGTTGCCT	0.87197
BCV53_01035-602	ACCCGCCAAAAGCAGTTTAA	0.923812
BCV53_01035-603	TTCAAGAACTTATGGCGACA	1.33234
BCV53_01040-604	TATCAGAAAAAGCAAATTTT	1.60493
BCV53_01040-605	CGGCGATGGAGCAAGCAATC	1.37744
BCV53_01040-606	GAAATGGAAAGACAATCAAA	0.186141
BCV53_01045-607	AATGAGTTTTTAGAAATTCA	0.677567
BCV53_01045-608	CACCATGCAAAAATTTCTTG	4.10626
BCV53_01045-609	TACTGCATGAAGAGTTAAAC	0.102006
BCV53_01050-610	AGCATTTCAGAAACATTGCG	0.453296
BCV53_01050-611	TTTCGCACATAAACCGCAAT	0.16887
BCV53_01050-612	ACGCGGACAGATGCTGAACA	0.370789
BCV53_01055-613	TACTGGAAATAATACAGGCA	0.356136
BCV53_01055-614	TGGGTTGCCAATAATGTCCT	2.10811
BCV53_01055-615	CATTATTAATTGATAACTCG	0
BCV53_01060-616	ACCCAAGGACCAAAAATCCA	0.0751603
BCV53_01060-617	ACATTGCCGATTTTTCCTAA	0.0818556
BCV53_01060-618	TGAAATGGTAGATTTAGGGT	4.23784
BCV53_01065-619	GATATTCATACAGGTGAATT	1.15898
BCV53_01065-620	AGCTGGGATATATTGTTGTA	0.376096
BCV53_01065-621	TTTCGGCTGGAATGGCTACT	0.211321
BCV53_01070-622	TGAGAGTATGTCCGGGCGAT	0.390227
BCV53_01070-623	GAATTGATAGATAACAAGGA	0.182644
BCV53_01070-624	CGGGATTTGCAGCTTACTCA	0.461632
BCV53_01075-625	TTGTTGCAACTTCTGTACTA	0.088358
BCV53_01075-626	GAACATCCGGATATTGCTAA	0.26281
BCV53_01075-627	AGCGTACATATATTCAAGCA	0.380072
BCV53_01080-628	ATTGGCGCCGATATGAATCC	0.937956
BCV53_01080-629	TCCTTTCATTCGTTCAACGA	0.463577
BCV53_01080-630	GAAGCCCCTATTTTCCAACC	0.202687
BCV53_01085-631	GTTCATATTTATCGCGGACA	0.176788
BCV53_01085-632	TTCATTAACCGAATTAATTA	0
BCV53_01085-633	ATCTGGAGAAGATGTTTGAC	1.19926
BCV53_01090-634	TACGAAAATATTTGAAAAGC	1.28069
BCV53_01090-635	AAGTGTTCAAAGATAAAATT	0.330641
BCV53_01090-636	TCCGAATGAATATCAATTTA	0.348659
BCV53_01095-637	ATAAATATTATGCGCATCTT	0.0894803
BCV53_01095-638	TATAGTAAAAAACAAAAACA	0.0869046
BCV53_01095-639	TTAACTAATGTTTTGCTTGT	1.38882
BCV53_01100-640	TTGCATTGGGGCCATATTCT	0.0776454
BCV53_01100-641	AGAACGATTTAAATTTGTAA	0.0715958
BCV53_01100-642	TCCTCATAGAAAAGCTATTC	0.776322
BCV53_01105-643	TGGTTGGGCGATCGAACGTC	0.270836
BCV53_01105-644	TAAAAAACTTGTCCGACCAC	0
BCV53_01105-645	ATCGGGGTGGTATGGAACAT	0.189482
BCV53_01110-646	TCGTATTTAGCCGTGATGAA	0.174451
BCV53_01110-647	AATATACAAGTGATACAAAT	0.205936
BCV53_01110-648	TACGGTGCTACAAAACTAGC	1.95018
BCV53_01115-649	CTTGTATAGTCGCTACGATC	4.47711
BCV53_01115-650	GTGAAAAAATAAATCAAATA	0.0715958
BCV53_01115-651	AAGAAAACAGCATCGTTCCG	0.171615
BCV53_01120-652	GCGAAGGCGTTGCTTGGCTA	1.35641
BCV53_01120-653	TCAAATGAAGGAAGATAAAA	2.56835
BCV53_01120-654	ACGAATTTTTGCTGGAAATC	0.580896
BCV53_01125-655	CCTACACAGCAAGTATGACC	0.0474746
BCV53_01125-656	TTTCGATGGATAAGAGGGAG	0.0754285
BCV53_01125-657	TTGTTACGATTGATGGGGGA	0.186141
BCV53_01130-658	TTAGGTGACGGTAATATTAT	1.98092
BCV53_01130-659	TGAATATTTAAATGGCCGGC	0.92437
BCV53_01130-660	TTTGTCGAAAAGCATGAAAA	3.82498
BCV53_01135-661	ACAACACTCAAGCTGCGAAA	0.357185
BCV53_01135-662	ACTGCTGCTGAATCACGTAT	0.204936
BCV53_01135-663	GATGGTACTTTCTCTGGTAA	3.27056
BCV53_01140-664	CCCGCAAGAAAAATGAATCG	0
BCV53_01140-665	TGATTGGCGATTCGATTGAA	1.15353
BCV53_01140-666	AAGTGCTTGCCATCGAAGGA	0.251051
BCV53_01145-667	GAAGAACAATCGCCGTTTGC	0.556315
BCV53_01145-668	ACGTGAAAGAAAAAATAGGA	0.254355
BCV53_01145-669	ACAGAAGAAGATATTGAAAA	0.573794
BCV53_01150-670	TAAACAACTTGGAATAAAAT	0
BCV53_01150-671	AGGCAAACGTAAATAGACCG	0.428822
BCV53_01150-672	TCCCTTCCGTTCATAGTGTA	2.38627
BCV53_01155-673	TCAAACAGCTATGAACGGCT	1.43055
BCV53_01155-674	TTCAGCCTACATTGGTTGAT	1.34413
BCV53_01155-675	TCGGGATGTTAGATAATTTA	0
BCV53_01160-676	TATGTGACCGCACATAATAT	0.196749
BCV53_01160-677	ACAATATGGGGATTGCTGGA	1.20945
BCV53_01160-678	ACGACCCTACAAATCCGGAC	0.304179
BCV53_01165-679	TCAGCGGTGCTGTCGGAATT	0.123786
BCV53_01165-680	CCGGAAACCGAACGTGGCGC	0.840319
BCV53_01165-681	AAAAATGTGAACCAATTAAA	0
BCV53_01170-682	ATCCTTATAAACGGCAATTT	0.061226
BCV53_01170-683	TAAACGGCAATTTGATAAAG	0.154535
BCV53_01170-684	AACAAGATAAAGTGGAAATT	0.775444
BCV53_01175-685	AAACTTCGTTTCGTGATATT	0.0348096
BCV53_01175-686	TACGAAAAGGAACGATGAAA	0.976836
BCV53_01175-687	ACATATCCTTGCGCCCGCTG	0.874551
BCV53_01180-688	GCAGAATCGCGTTCGGTGGA	0.553062
BCV53_01180-689	TCGATCTCACGAATGCGGTG	0.126757
BCV53_01180-690	GGCACAATCGGGGAAATTCA	1.24168
BCV53_01185-691	AGCATTTAGTTGACCCGGAA	0.128261
BCV53_01185-692	AGAACATCGAACGGCAATAG	0.366851
BCV53_01185-693	TGCGGTGATTGGGGAAATTT	2.09508
BCV53_01190-694	TAACGGTGAAAGGACAAGAT	0.556625
BCV53_01190-695	CGTTTGCGAAAATGAATCAT	0.411744
BCV53_01190-696	CCGATATGAAAACAGAGAAG	0.249969
BCV53_01195-697	ACGAAAAACCGCTCAGTGTA	0
BCV53_01195-698	AGGCTGGCGCTGCCTCTGTT	0.953513
BCV53_01195-699	ACCAGGCAAAGGCGCTCGCC	0.442349
BCV53_01200-700	TGAACATGGCTATCTTTTCT	0.0854982
BCV53_01200-701	TGGAAAGACGAGAGGAATGG	2.03075
BCV53_01200-702	TTTAACCGCGACCCCTCATC	0.915536
BCV53_01205-703	TGGTGGACGATTTGGCGCAT	0.276395
BCV53_01205-704	GGGCTAACGTGGTATCAGCC	1.30603
BCV53_01205-705	AAAGCGGCGATCATTCACGC	1.0685
BCV53_01210-706	TTAAAAGACATGGATGCAGA	1.92306
BCV53_01210-707	GCGAAAAAACAGTGAAAAAC	0
BCV53_01210-708	ATTCGCGAATACCGCCGGCT	1.09859
BCV53_01215-709	ATTATTTGACCAGCGATTTC	0.571494
BCV53_01215-710	ACGATTCGCTCAAAGATCGG	0.131947
BCV53_01215-711	AAAAAATGGTCCGTTCAGCT	0.0982134
BCV53_01220-712	AACTTGGGGCAGGCGGCCTT	1.02191
BCV53_01220-713	CTCCGAAAATGTTGAGATGG	1.4104
BCV53_01220-714	CACATGGCTTGGAAAAGTGG	0.442696
BCV53_01225-715	TTATTGTTAGTCAGTTCTTT	0.334309
BCV53_01225-716	GATGAACAGTCTGTTCAAGA	4.30297
BCV53_01225-717	CGTCAAAATGAATTTCTATG	2.31432
BCV53_01230-718	TATGTTTTGTCTGTTCAGTC	4.93523
BCV53_01230-719	TTCGCTATGCCGGTGGAAAG	0.923645
BCV53_01230-720	TTATATAATTTCCATCCAGC	0.333993
BCV53_01235-721	GTGCTTGGCGGGGCGGTTAC	3.63216
BCV53_01235-722	TAGGAGGTCTCACGTTTGTT	0.778023
BCV53_01235-723	TATATTTTTATTCAGCGCAT	0.244524
BCV53_01240-724	CGTTTTTCCGACAGGAATGC	1.22765
BCV53_01240-725	TCTGCTTGGTGACGGGGCGG	0.335324
BCV53_01240-726	TTCGCCAAAAAGGACTAATC	0.375671
BCV53_01245-727	AAACAGTTGATCGAAGAGTT	0.729411
BCV53_01245-728	AGTGGTGAGAAACATGTCCG	3.08103
BCV53_01245-729	CCGCTGTGCCATATTATAAT	0.0205778
BCV53_01250-730	ACGCGGAATCAGCGAGCGCT	0.217617
BCV53_01250-731	ACTTCCGATCACTACCAAAA	0.0697068
BCV53_01250-732	TGCCAGAGTCATACACATCA	0.0276952
BCV53_01255-733	ATTGGCTTTATATTCTTGTT	3.5244
BCV53_01255-734	CCCGCGCCCAGTTTGCGGCA	0.572138
BCV53_01255-735	TCCTGCGTCATATCCAGGAG	1.13321
BCV53_01260-736	AACAACAAAAGAAATTTGTA	0.540769
BCV53_01260-737	CTATGGCCGCCTTGTAAAAA	0.660617
BCV53_01260-738	TATATATTTAGAAGAAAGAG	0.937956
BCV53_01265-739	GCGATTTTAAACGCGAATTG	0.214301
BCV53_01265-740	GACACGGTGGCCGCCGCGCA	1.11696
BCV53_01265-741	CCGGGACCGTCCCGAAGGAA	0.332673
BCV53_01270-742	TTTTGCTGGCATCTGTAAGC	1.16574
BCV53_01270-743	TCGGGGGTGGGGACGATTAA	0.923812
BCV53_01270-744	CGGCATCGGCGCCATCCTCA	0.983695
BCV53_01275-745	AAAAAAGCAGCAAGCCAGCG	0.350806
BCV53_01275-746	TCATCGGTTCTGTTTTCCTT	2.46221
BCV53_01275-747	AACATTATCGTATTGCAGCA	0.290302
BCV53_01280-748	TGCGGCGGTGTATGGATACA	2.24905
BCV53_01280-749	ATGAAAAAAATATGATGCCG	0
BCV53_01280-750	AGAAGCATTGCCGGAGGATC	0.233113
BCV53_01285-751	CATTCAGTGGGGAACCGGAC	1.27581
BCV53_01285-752	TTTTTGATGTGCCGGTTTAT	0.275471
BCV53_01285-753	TCCGTTACACAACCTATAAT	0.0195141
BCV53_01290-754	TCGTTTGCCGCGTTCATCGC	0.440555
BCV53_01290-755	TGCATCATGAAGCATCAATA	0.225526
BCV53_01290-756	AAAGACATAAGCGTTTTTTA	0.368192
BCV53_01295-757	TTATATAGTGCTGCGCAACA	0.523464
BCV53_01295-758	TTTGCCTTGGTTTCGTACCG	0.608639
BCV53_01295-759	TCTTTTTTACAGTCACCGCA	0.0715958
BCV53_01300-760	TTTGCCAGCGTTGTTCTTTC	0.5565
BCV53_01300-761	CTAATAACGGCGTGCACAGA	0.542485
BCV53_01300-762	ACGATCCAGCTGCCGGTTTT	0.23099
BCV53_01305-763	TGTGAACGAACGGACAAAAC	3.3689
BCV53_01305-764	TCGAAATGGGACATCGTCAA	0.0519045
BCV53_01305-765	CATGCGCAAATCGAACAGCT	3.55501
BCV53_01310-766	ACTTTGCCGGTATCCAGTTT	0.231408
BCV53_01310-767	GGGGAAGAGGTTTTCGTATA	0.800932
BCV53_01310-768	ATGAATATGGTCCAACGCCT	0.136842
BCV53_01315-769	TTGGGAACGGAAAAAGAAAA	0.405548
BCV53_01315-770	TGTGTCCGCGCGTCTAGATC	4.26699
BCV53_01315-771	CAGGGGATGTCGAGATATTC	0.140218
BCV53_01320-772	AACGGAAAGACCCCAGAGTT	0.673454
BCV53_01320-773	AAGGTAAGCAGACAAAAAAA	0.719363
BCV53_01320-774	CGACCCGAAAACGGGCATTT	0.47184
BCV53_01325-775	GATATTTCAACGGTGCATGT	0.641623
BCV53_01325-776	GAAGCTATGCAAGGAGAGGT	2.04488
BCV53_01325-777	TTTATCGCAAGAAAAACATT	0
BCV53_01330-778	TCTTATTCGGAACTTAGCTT	0.361855
BCV53_01330-779	GTTTTGATATCCATAAAAAG	4.34787
BCV53_01330-780	AAGGCCTATGATATGTTCAA	4.38726
BCV53_01335-781	TTTGTTTTACTTTTTTTAGC	0.506682
BCV53_01335-782	TGAAAGGACGGGTGACAGGG	0.563466
BCV53_01335-783	CGATTCCAGCTATGCAGATC	1.38566
BCV53_01340-784	GCGTTGCCTGCCATGAATGC	0.983817
BCV53_01340-785	CGCTATTCTCAAAAACAGAA	0.16887
BCV53_01340-786	CTACTGGATACGACGACAAT	0.67421
BCV53_01345-787	AAGACGTAACGGAAATCATT	0.289262
BCV53_01345-788	ACGGAGGATTTGCCAGCGGA	0.393957
BCV53_01345-789	TACAAACGTGGATTTCCTCC	0.826807
BCV53_01350-790	TTTGCGTGAGTGTGATGCAT	2.75452
BCV53_01350-791	CCCAGGCCAATGGTCTTTTC	0.134657
BCV53_01350-792	TGTCGTGTACGGAACGATGA	2.5025
BCV53_01355-793	AAGCTGCTGAGCTTAATACA	1.25371
BCV53_01355-794	GGTGTATACCCGGAATATAC	4.29364
BCV53_01355-795	TGAGCAAATGGACTGGTTAA	1.9154
BCV53_01360-796	TAAAAAATACAGTGACGAAT	0.169548
BCV53_01360-797	TTTCTGTGATCCGTTCTATT	0.235425
BCV53_01360-798	GATGCGGATGGACAGCATAA	4.34292
BCV53_01365-799	TTCCAGCCGCAATAAATTGA	0.503811
BCV53_01365-800	TCTGAAACATGAATTGGAAG	2.06486
BCV53_01365-801	CAATTGCTTTTTTGGTCGTC	0.573025
BCV53_01370-802	TCCAATACATGTATTCTCGT	0.117658
BCV53_01370-803	TATTGGGGGTCTCTCTCATC	0
BCV53_01370-804	TTTTTTCCGGTCTCGTGATG	0
BCV53_01375-805	TCCCTTACTTTGCACAGCGA	0.4503
BCV53_01375-806	TATATCGGCCTGCTTGTTTC	1.36287
BCV53_01375-807	TTTGGACTTCTTCTTTTCAT	2.75142
BCV53_01380-808	TTTCGATATATCGACTCGCT	1.17492
BCV53_01380-809	TGCATAACTTCGAGTTTTTA	0
BCV53_01380-810	AAGGATATAAACTCCATCTC	0.407656
BCV53_01385-811	TAGCTGTTTGTCCGATTATC	0.249969
BCV53_01385-812	AAAAAGTATAATCCAGAAGA	0.0569379
BCV53_01385-813	CCAAAAGAAGGAATATCCCC	0.294108
BCV53_01390-814	AACAAGGTTCCGAAATAGAA	0.704859
BCV53_01390-815	CACCTGAAAATCGACACGAG	0
BCV53_01390-816	AATGTGATTGGAAATGAAGG	0.0275508
BCV53_01395-817	CTGAAGCTGTTTGAGCACGA	0.0744542
BCV53_01395-818	AAGGCGATAGTCATCGCTAT	0.760365
BCV53_01395-819	AGAAAAAGGGAAAGAAGGTG	0.159516
BCV53_01400-820	AGAAGTATGCAGAGATGGAG	0.0676251
BCV53_01400-821	TGATCGATTTTTCGAGTCCA	1.2288
BCV53_01400-822	ACGATATATGATTTGGAGTC	0.254355
BCV53_01405-823	TTGTATGGCTGTCAGCTGAA	0.818177
BCV53_01410-824	TTGACGAAATGGGATACTTA	0.520856
BCV53_01410-825	TAAAAAAAACTCCAACAAGA	1.16704
BCV53_01410-826	TCCTCACTTCCAGCAAAAGA	0.859218
BCV53_01415-827	TAAATAGTAAGCCGGAAGCG	0.12157
BCV53_01415-828	TGCGGACTCGACTAAAGCAG	0.612716
BCV53_01415-829	CGTTACTTTAATCCGATTGG	0.930828
BCV53_01420-830	GCAGCATTTCATAAACCGTT	0.128261
BCV53_01420-831	TTCACGTTTTATTAGAGAAT	0.284794
BCV53_01420-832	TTTTTTACGCATGGGGTTGG	2.00328
BCV53_01425-833	TTTTAATAATAGAGAAAATG	1.4142
BCV53_01425-834	AAAGTCTTCGGAAAATATAC	0.2222
BCV53_01425-835	TACGAAAAATGTTTGGCATA	0.480477
BCV53_01430-836	ATTATGTGTGACGATGGATC	0.343349
BCV53_01430-837	TCATACAAAAAGAGCAAAAA	0.231973
BCV53_01430-838	TGGATTAAATTTTTCGAACA	0.0796949
BCV53_01435-839	TTTTAATAACCTATTTAACA	0
BCV53_01435-840	TGCTAATCTAATCCCATATA	0.0474746
BCV53_01435-841	TTTAATATAATAGGATCCCT	0.396792
BCV53_01440-842	TCCCGGCCTATAATGTAGAA	0.631791
BCV53_01440-843	ACCTTTGGAATATTAAAAAA	0
BCV53_01440-844	TTAGCTAATTTTTTTCTGAT	0.11454
BCV53_01445-845	GCTTGGCTTTAGCAATATCC	2.54347
BCV53_01445-846	AAGAGTATAAAAAAAGAAGC	1.19926
BCV53_01445-847	TTATCTTAGAAAAGGTGACC	0.420746
BCV53_01450-848	TTCAAAAAGCGAATCCAAGT	0.0258021
BCV53_01450-849	AACTATCCGGATATATCTTC	0.0977591
BCV53_01450-850	TCGGCATTCGACCGAGGAAA	0.876885
BCV53_01455-851	GATATATTGTTGTCATTATT	0.377846
BCV53_01455-852	TTTTGAAGACCATAAAAGTT	0.161139
BCV53_01455-853	CGAAAGTAGGAGCGTTTATT	0.67477
BCV53_01460-854	AAGCAAAAAGGAAAACTAGA	1.25332
BCV53_01460-855	AGAGAAGATTTGATTCAATT	0.091946
BCV53_01460-856	GCGATTATGGGGAGATACCT	1.08502
BCV53_01465-857	AACAAGAACTTCTTTCCTAT	1.21057
BCV53_01465-858	GCCAAACAGAGCCCTTTTGC	0.605082
BCV53_01465-859	TCATAAGGCGGTTCGCGCCC	1.89579
BCV53_01470-860	TTGGCGAACATGAGCCAGAT	0.383103
BCV53_01470-861	TTGGTCTTCGTTTGGGAGAA	0.264882
BCV53_01470-862	GCTCATGGAATTAAATCTGA	4.78651
BCV53_01475-863	GATATTGACAGCATTTCGGA	0.641788
BCV53_01475-864	CACCGTGCTGATCGCGAGAG	4.35941
BCV53_01475-865	CGGGTTACACCGTGCTGATC	0.282637
BCV53_01480-866	AAAAATGAATCATTGATATT	0.236599
BCV53_01480-867	ATTTTATGGAATTACAGTCG	0.0683541
BCV53_01480-868	TGGAATTACAGTCGAAGGAA	0.0293893
BCV53_01485-869	GTAGAAATCATTTTAAAAGG	0
BCV53_01485-870	ATGACTGGTATTGGGGTAGT	1.01574
BCV53_01485-871	TTCACAGAAATTCAAAAAAG	0.0841367
BCV53_01490-872	TTGGCGCTCATGTGACGGAG	1.682
BCV53_01490-873	TCAGCATGAACAAAATGAAA	0.214665
BCV53_01490-874	GCTGGTGCGATTGTGGAAAC	1.45546
BCV53_01495-875	TATTGAGTTTCTGGTATGCC	1.08934
BCV53_01495-876	TCAGCAAAAGGTTGATGCTT	1.0326
BCV53_01495-877	TCTTGGGCTGACTCTTGCTA	0.75293
BCV53_01500-878	TGTGGAAATGGAGCGAAAAC	2.07605
BCV53_01500-879	TTGAGACATCAGTATAAAGG	0.172237
BCV53_01500-880	TTGGGGGATCGATCGAGTTC	0.396289
BCV53_01505-881	ACACCTATTCCGAAGAGCTG	0.650302
BCV53_01505-882	TCGGCAGCTCCGCGAACATT	1.03612
BCV53_01510-883	CTCGCTATTCATAAGATTCA	1.78609
BCV53_01510-884	CAATCACAGTCGTTTTCAAG	0.240942
BCV53_01510-885	TATAACAACGAAATTGTCGC	3.08392
BCV53_01515-886	GTTGCGACAGCGGTAGGTCC	0.0839457
BCV53_01515-887	AAGTTGGTACTACAATTACT	0
BCV53_01515-888	AATGGTATTTCAAGAGATGG	2.76347
BCV53_01520-889	AGCCGGACGAGCCGATCACC	0.303319
BCV53_01520-890	CCGATGTGCCGCCAAGCTTT	0.0470938
BCV53_01520-891	TGAACGGAAGCAATGGAAAA	0.0608734
BCV53_01525-892	AAAGCGCTTGAGGCAGAACT	0.332673
BCV53_01525-893	AAACGGACGCTGGAAAAGAA	0.295049
BCV53_01525-894	AAGGGCATATGCAAATGAAT	0.0908914
BCV53_01530-895	TGATGTCGTCACAGTGCAAA	0.257013
BCV53_01530-896	CTTTGAAAAAAGGAAAATAC	1.02671
BCV53_01530-897	CTTAGCGGAAGACTTCTATC	0.871095
BCV53_01535-898	ACGCACTGGAACCAAAGTTT	0
BCV53_01535-899	AAAGAAGGAATCGGTTTGCG	0.170036
BCV53_01535-900	AGCCACGGCCTCCATCAGGC	0
BCV53_01540-901	TCAATTTTTGCATAATCAGC	0.573794
BCV53_01540-902	TTTTCCCAAAATCGCTAGTC	0.448375
BCV53_01540-903	GCAGAAAGCTGGGAGAAAAG	1.51736
BCV53_01545-904	ATTCTTTACTTTTTTGTCAG	0.327497
BCV53_01545-905	TTGATGATCGGCTATGCTAT	0.383472
BCV53_01545-906	TACAATTCGGCGCATTAAGC	0.440835
BCV53_01550-907	TGTTACCGATGCTTATATCG	0.0864307
BCV53_01550-908	ACAAAAAAGAGGAGGAAAGA	2.92483
BCV53_01550-909	GCGGAGGCAAAAGCAAAAAA	1.3411
BCV53_01555-910	TCGTTGCGATTAATCCCGAG	0
BCV53_01555-911	GAATGGCTGTACCGCTTGCT	0.0147283
BCV53_01555-912	TGAAGGCCCAGCAGGATGAC	0
BCV53_01560-913	AGATGATTCAGCAAAAACAG	0.691365
BCV53_01560-914	TTCTGGATACGAAAAACTGT	0.140425
BCV53_01560-915	ACGAGGAATCCGGACGCTTG	1.50667
BCV53_01565-916	TGCAACGGTGGCGCAATGAC	0.847399
BCV53_01565-917	TCACATTGAACGTCTCGAGC	1.49198
BCV53_01565-918	TTGATAAAGTGCTGTCAGAA	0.0242622
BCV53_01570-919	AATATTATGAAAGACCGCCA	0.134466
BCV53_01570-920	TTTTGGCAAGGCCACACAGC	0.542613
BCV53_01570-921	CGGGAAATACGGCGATCGAC	0.480101
BCV53_01575-922	CATATCCGGCTGCTACAGGA	0.396209
BCV53_01575-923	TTGGAAAGTCCGCTACTTGG	0.1526
BCV53_01575-924	TGGCACGGTAACAGCGGATG	0.905024
BCV53_01580-925	TTTTAGTATACTAAAACTTG	0.543898
BCV53_01580-926	CAATGGTTTCAAAAAGCAGC	1.72841
BCV53_01580-927	GTATACTAAAACTTGCCTTC	0.614533
BCV53_01590-928	AAGAAACGCGAAATCCGTTT	0.833854
BCV53_01590-929	TGTGTCCGGCACGAAAAAAT	5.82564
BCV53_01590-930	TCGTAAAGCTTGATTTGGCA	0.043264
BCV53_01595-931	CGAAGTGAGCATCGATTTTT	0.82393
BCV53_01595-932	CGCTGATACAAGAATTTTCC	0.672688
BCV53_01595-933	TCGACTATTTCAAACAAAAC	0.259043
BCV53_01600-934	TTGCCGGAAAGGTTCCATTA	0.267253
BCV53_01600-935	TGGGCGGCAAGACGCATGCA	0.604157
BCV53_01600-936	TCGGCGTCATGGGACGGATT	2.10424
BCV53_01605-937	ATAAAGAAGATGGACAAAAC	0.158122
BCV53_01605-938	TTGAAGGAATTCAAACGGCA	0.992293
BCV53_01605-939	TGGATGGCTTGTTAGTCCGG	0.462911
BCV53_01610-940	TCACGGCACGGAAACGCAGC	0.856904
BCV53_01610-941	TTGGCAAGGCGAAGCAGCGC	0.58747
BCV53_01610-942	ACGGTGACGACATGTTATCC	1.30899
BCV53_01615-943	AGCAATGGCTCGGCACACCG	2.56203
BCV53_01615-944	TGTGTTTTGGCGGGCCAAAA	2.25822
BCV53_01615-945	TTTGAGCATGTTGCCGCGCT	4.20238
BCV53_01620-946	TCCAGTTGGCGCAAGCCGTC	0.148453
BCV53_01620-947	GCATGATGTTCGGCGTCAAG	0.22995
BCV53_01620-948	CATACCGGGAAATGCGCGAG	0.110932
BCV53_01625-949	TGAAAAAGTGTGGTATGATA	0.251924
BCV53_01630-950	GGAATTGAAGAAAACGGCGT	2.34206
BCV53_01630-951	TGCGCCAACTGTTCGTGGCT	0.382821
BCV53_01630-952	AAATCGGAATTAGTGCAGCG	0.894408
BCV53_01635-953	ATTGCGAACGTGGCATTCGC	0.680331
BCV53_01635-954	TGCGAGCCGGTGGCTTGAAG	0.873857
BCV53_01635-955	TAGCGCGCTGTTGATCGTCA	0.155853
BCV53_01640-956	GCGTTAGACGCTGCCCATGC	0.337372
BCV53_01640-957	TCAACAAACGAAAAACTTGC	0.736427
BCV53_01640-958	CGACCAATTTATAGAGCGTG	0.501074
BCV53_01645-959	CATTTCCAAAGCGCAATACG	0.751726
BCV53_01645-960	TTGACGTCGTTCCCGGGCGC	1.31674
BCV53_01645-961	TTATTGACGTCGTTCCCGGG	0.477668
BCV53_01650-962	CGGGTCTTATCATTGCCATG	0.876494
BCV53_01650-963	TTTTTGTCATCGGCGGAACG	0
BCV53_01650-964	ACCGTGTTTGTATTCGTGGA	0.0832529
BCV53_01655-965	TTCAGCAAATCGCTGCGCAT	0
BCV53_01655-966	GCATCGTTGGCTAAAGCCGT	0.160811
BCV53_01655-967	AAACCGTTGATGGAGCTGGA	1.25781
BCV53_01660-968	TATTACTGTCGGAACGGGAA	1.31564
BCV53_01660-969	TCGGCGGCGGCGTCATGAAG	0.185704
BCV53_01660-970	TTTGGCGCAGGCGATTGCCA	2.86593
BCV53_01665-971	ATTAAAGCAAAATTCGATAG	0.782362
BCV53_01665-972	TCGGCGGCACAATCGCTCAC	0.751126
BCV53_01665-973	AAGCAAAATTCGATAGTGAA	0.144393
BCV53_01670-974	AATACGGGAGTTTCCAACGG	0.753075
BCV53_01670-975	TGCGAATTTGGCAGGCAGCC	0.0781237
BCV53_01670-976	GCTATTTGCACGGCTCCCGA	0.0967151
BCV53_01675-977	GTATTAGATCATGATGAAAA	1.64054
BCV53_01675-978	GATCATGATGAAAATATTGT	2.8351
BCV53_01675-979	TCCGAATCCAGCGCTGCATT	0.476144
BCV53_01680-980	CTTAGGCTCATTGCCGGGCT	1.86264
BCV53_01680-981	AAAGCGTCGCGAATGAATAG	0.378201
BCV53_01680-982	GGAGCTTTGGATGCTTTAAC	0.556786
BCV53_01685-983	AAGCGATTGCCCAGGCTGCT	0.878923
BCV53_01685-984	GGAGAGCTAGTCATTCCAAA	0.151324
BCV53_01685-985	CTGAAGAAAGCGTTGATTAC	0.217353
BCV53_01690-986	AAACATAAACAAGAACTGCA	0.71568
BCV53_01690-987	CGTATGGTATCCAGAGAAAT	0.324969
BCV53_01690-988	TCGATGGATGATGTCGAGCC	0.702913
BCV53_01695-989	TTCACGAATATAGGAGTCAG	2.62453
BCV53_01695-990	AATGGAATCCGGCATATCAA	4.84535
BCV53_01695-991	TTTTATGGTTTGGTGTCGGA	2.66387
BCV53_01700-992	ATGAACTTTCGCATCCGGCG	0.181033
BCV53_01700-993	CGGGAACATCTTGGATTGCC	0.353006
BCV53_01700-994	TTATGCCCGGTGTTTCTCCA	0.596246
BCV53_01705-995	TCTGACGAACTGTCAAGAAA	0.62691
BCV53_01705-996	CTCGCAAAGCAAGCATTGCA	1.04259
BCV53_01705-997	CGGGCAGAAAATCCTTTGCG	2.34121
BCV53_01710-1000	TGCGACGAAGCAACATCAGC	0.543898
BCV53_01710-998	ACGTCATTGAACGACAAGCA	2.15931
BCV53_01710-999	AGGTAAAAGGAAATATTTTG	0.0845213
BCV53_01715-1001	TATGGTGGCGATCTCCCTTT	3.47477
BCV53_01715-1002	TCGGCGACCGCATCGCCCGC	1.14705
BCV53_01715-1003	CGATAACAACGATCAGTTTA	0.221036
BCV53_01720-1004	TCTCGAGAAAAAAGGATATA	1.02561
BCV53_01720-1005	ATGAAAGAAGATGAAGAATA	0.239499
BCV53_01720-1006	CTCTTTAATCAATGGAAATT	0.36648
BCV53_01725-1007	TGGAAACATCCTGAAAGCAA	0
BCV53_01725-1008	TCGCAGCAATCGCAGCAAAT	0.277821
BCV53_01725-1009	GCGGAGCAAGCGGCTATGAT	0.204936
BCV53_01730-1010	TCAAACCGCGTTTGCGAAAT	0.407387
BCV53_01730-1011	TTGGCCGGTTCGGTAAAAGG	1.06343
BCV53_01730-1012	CGACGCTGATGTTCCGCAAT	0.215542
BCV53_01735-1013	TCGGCTGGACGGGATATGTT	0.617299
BCV53_01735-1014	TCGTTCCATACTTGATTTCC	0.226286
BCV53_01735-1015	GGAAAAATCGAATTTGGCGT	0.382875
BCV53_01740-1016	GTGGCTGGTCTCGCGCTGTC	1.9059
BCV53_01740-1017	TTGATACACTTGTATCGGCT	0.391259
BCV53_01740-1018	CCGTTTGACGATCCGAAAGT	1.09829
BCV53_01745-1019	TCGTTTCCGCGTTTGATACG	1.7575
BCV53_01745-1020	AAAAGCATACCGGCATGTCC	0.14626
BCV53_01745-1021	TTACGAGGCGCTTGCCGCGG	0.756795
BCV53_01750-1022	TGACTACAGCATGCGCCGGC	0.650388
BCV53_01750-1023	CGGGATGCAAGATGTCATCG	2.65209
BCV53_01750-1024	GCGGTATGGTTTTCCGGGGG	0.510683
BCV53_01755-1025	CGATCTATTGTGCGTGGAAA	0.587652
BCV53_01755-1026	GGAAAGGAAACAATGTCCCA	0.253244
BCV53_01755-1027	GCGGAAGATATGCACGGAAA	0.29743
BCV53_01760-1028	AAACGAAACTGAAACTATAC	0.374088
BCV53_01760-1029	CTTGCTCGAAAGCTTGGCGA	1.70707
BCV53_01760-1030	TTTTAACAACTGTGTCGTGA	0.0703253
BCV53_01765-1031	AAGGAACGAACGGCGATGTC	0.320533
BCV53_01765-1032	TTGGTATAAACAGGTGATTG	0.376254
BCV53_01765-1033	TGTGCCGGATGGCAAAATCG	0.994828
BCV53_01770-1034	GAACAGATTGGTGACCGTGA	0.353641
BCV53_01770-1035	TGAATCCAGGAAAAATTTTC	0
BCV53_01770-1036	ACGGGGCTGTTTGTCGGATC	0.386114
BCV53_01775-1037	GAGGCGTTGTTTACGCATTC	1.49327
BCV53_01775-1038	TGATACACCGTATCCGGTGC	0.354499
BCV53_01775-1039	GAGCCGATGAAATTATACCG	3.7572
BCV53_01780-1040	AATATTTTTCCGATTCAAAT	0.230525
BCV53_01780-1041	AGCTGCGTGTACGGAAAGCC	0.525228
BCV53_01780-1042	TCGGCGCGCAGACGCTTCAT	0.680034
BCV53_01785-1043	TTCAAGAAGGGGATGAGGTT	1.83361
BCV53_01785-1044	TGCGGGCGGTCTCGCACATT	0
BCV53_01785-1045	AAGGAATATCCGCTATTGAA	0.456179
BCV53_01790-1046	TTCTCGGACGGACGAAAAAG	0.361234
BCV53_01790-1047	TCGAGCTGATCAAAAATGGA	0.572778
BCV53_01790-1048	TCTTTACTTATGAGGATATG	2.90988
BCV53_01795-1049	GTGAATTTCCGCTGTTTACC	0.0936852
BCV53_01795-1050	ATTGGCGTTTTTCTCTATAT	2.14192
BCV53_01795-1051	TCGTTCGGAAGCTGGCCCAC	0.371901
BCV53_01800-1052	TTGGCGTATTAGCAGGCTGT	2.38949
BCV53_01800-1053	GAGTTAGTAACAGAAAATCA	0.260644
BCV53_01800-1054	GTGAATCCAACTGACTCCAG	0.0395906
BCV53_01805-1055	ACGCGTTAATCGCGTTTGGC	1.15126
BCV53_01805-1056	GTCATTCTTCTTGCGGTGCT	0.427484
BCV53_01805-1057	AAGAAAACGACGTTTGGCCG	0.254355
BCV53_01810-1058	ATGAAAGTATTAACTGGCAT	0.568582
BCV53_01810-1059	TGCGTGCGGCGACAGGAGGA	0.396099
BCV53_01810-1060	TTTTGGATATGAGTGTGCGC	0.345415
BCV53_01815-1061	TCCGTGCTGGATGCGGTTTT	0.201032
BCV53_01815-1062	TTCTCCGCTCTGGCGTGAAC	0.975959
BCV53_01815-1063	GCGGAAGAAATCAAAAAGGA	0.672688
BCV53_01820-1064	CACATAAAGGCACTGGTATT	0.147999
BCV53_01820-1065	AGCAAAGGAATGAGTTTGGA	0.148453
BCV53_01820-1066	AATCCAGCGCCAGCGCAGCC	0.84431
BCV53_01825-1067	TGTGAATGAAGAAACAGAAA	3.13494
BCV53_01825-1068	TGTGCTTCCTGTTGAACTAG	3.91693
BCV53_01825-1069	ACGACCAATCAATTGGAGTT	0.165098
BCV53_01830-1070	CTTGTCGGCCGGTCGATATT	2.11786
BCV53_01830-1071	AAATATCAAAATATCGTTTC	0.166963
BCV53_01830-1072	CTTTGGCTCTTCGCAAAAAG	1.70641
BCV53_01835-1073	CGTCGCACTCATTGCTTTTG	0.306074
BCV53_01835-1074	CGGGCTGCTCACCGCTCGTA	1.98781
BCV53_01835-1075	CCGAATTAATCGTCTTGCTT	0.284213
BCV53_01840-1076	TCAATTATTCGGAGGAAAGA	4.27174
BCV53_01840-1077	TGTCCCTTCTATGCCCAATC	1.96976
BCV53_01840-1078	ATCAATATTAAGCTGATGAA	0.387686
BCV53_01845-1079	TGTTGACGTCTCTGTCGCAA	0.630498
BCV53_01845-1080	CCGCGCCCCAGGATATGGCG	0.795428
BCV53_01845-1081	GTAAATACCGCAAAACAGTT	0.106532
BCV53_01850-1082	GGGGTGCAGGCGCGAAAAGG	0.524893
BCV53_01850-1083	TCGCATTGATTGTAAATATC	0.0790984
BCV53_01850-1084	TTTCGACCGTACTGTTGACG	0.523552
BCV53_01855-1085	TTCTCTTTTGGCTTGTTGCT	0.936391
BCV53_01855-1086	TGACTTCCATCATCATGGCG	0.700824
BCV53_01860-1087	AAGGGGAAATCCGTTTTCTT	0.301978
BCV53_01860-1088	AATTATTGGCGGAAGCGTCA	0.637528
BCV53_01860-1089	ACAATAACGAGGTTACCCGC	0.886029
BCV53_01865-1090	TCGTTTACAAAGGAAGAACG	1.62509
BCV53_01865-1091	AGTTTGGCGATGACAGCATA	1.73179
BCV53_01865-1092	ACGGTTAAAGGAAAAGCGGA	0.495103
BCV53_01870-1093	TTCAAAATGTTACAAATGAA	1.53458
BCV53_01870-1094	GCAGAGGTAGTCGGTGAAAC	0.870889
BCV53_01870-1095	GAGAAGCTCGGCGTGCCGGT	0.939419
BCV53_01875-1096	GATCATCACATCAATAGAAG	1.07475
BCV53_01880-1097	CGATCCAGCCAGGCGAAAGA	1.01262
BCV53_01880-1098	TCCTTCGCAGCATGTCTCCC	0.772269
BCV53_01880-1099	GGAAATATTGGCTTCCGTGA	0.343135
BCV53_01885-1100	TCCATGTGTGTCGGCAGTGT	0.502105
BCV53_01885-1101	ATCTGCCTCGGCATCATGAA	0.438531
BCV53_01885-1102	AAGTATCCGCCATTGCTGCT	0.390886
BCV53_01890-1103	TTGGTATTAATGTTGTTAGG	0.0199562
BCV53_01890-1104	TCGCGACGTTGCCATATCAT	0.0663792
BCV53_01890-1105	CCTGTTTCAAATGATTACGA	1.3829
BCV53_01895-1106	GTAGCTGGATTTGCCGTGAT	0.146453
BCV53_01895-1107	TCCGAAAGGGAAAATTATGA	1.63523
BCV53_01895-1108	CATTGGGCGGAATCGGGTTT	0.238654
BCV53_01900-1109	AAAACATTCCATTTGACTTT	0.0173375
BCV53_01900-1110	TATAAAATAGATATTATGCT	0
BCV53_01900-1111	TGCTACTTGACGTAAAGATT	0
BCV53_01905-1112	TCAAGCTGAATTTCATTTAG	0.144922
BCV53_01905-1113	CAACAATCGCGACGAAGAAA	0
BCV53_01905-1114	CATTCATCTGGAATCGTTCC	0.220247
BCV53_01910-1115	AAGAAGTGGAAAAACAACAT	0
BCV53_01910-1116	TGGAAAGACCGGGATCCGAA	0.164145
BCV53_01910-1117	TTTCATTATCGTTAGGCGGC	0.516994
BCV53_01915-1118	GCGACCATAACGTGCTCATC	0.618032
BCV53_01915-1119	TGCAGGCGCTTGAAAAAGTA	0.74931
BCV53_01915-1120	TGGCGATGAAGTGAGAAAGG	7.28499
BCV53_01920-1121	TTATTATCCGAACAGCAAAG	0
BCV53_01920-1122	CCGCATCGAAGCGGGAGGAA	0.425921
BCV53_01920-1123	CCGATGTGGATGATACCGTG	0.875155
BCV53_01925-1124	AAAAGGAATCTGTGTACGGT	0.228876
BCV53_01925-1125	CCATCTGACAGAAAAAGGGG	0.167975
BCV53_01925-1126	GTGAAGGCTCCATTTATCCG	0.302308
BCV53_01930-1127	TTGCAAGCAGAGAGCCTAAC	1.41387
BCV53_01930-1128	CCTGAGAGGAAAGATTATTC	1.30998
BCV53_01930-1129	ATCAGCGATGCAGGGGCCAT	0.494923
BCV53_01935-1130	GATGGATGGAATGACCGCAA	2.90928
BCV53_01935-1131	CAGAGAAGGGCGAGCTCATC	0.625461
BCV53_01935-1132	CGCGCTATAGCAGGAATGGT	0.465867
BCV53_01940-1133	TTACACAGCTACGTTTCGTG	0.172478
BCV53_01940-1134	AAACTGCCGCCTAACGCAGT	2.2711
BCV53_01940-1135	GGCGTCGATGTCGTTATTCA	0.161139
BCV53_01945-1136	TTATGATGAAATCGGGCTAT	0.0460274
BCV53_01945-1137	TGCGCGATGCTATGGCAGTC	0.614767
BCV53_01945-1138	AAAAAAGTCAAAGAAATTAT	0.171615
BCV53_01950-1139	TTGCTGAAAGTGGATTTTTT	0.20608
BCV53_01950-1140	TCCGAAATAACCATCGATCT	0
BCV53_01950-1141	ACATCCTGTCGCCAGCAAAC	0.885133
BCV53_01955-1142	TCGCTGTAGAGTATGACCCT	0.0171407
BCV53_01955-1143	CTCCTCCGCAAATAACCCGT	0.678893
BCV53_01955-1144	CAAAGAGCCGTGTTAGTGAT	0.211086
BCV53_01960-1145	GGTGGGAAACTGCATGTCTA	5.25023
BCV53_01960-1146	AAGAACAAAATAAAGAGTTC	0.495103
BCV53_01960-1147	TTTTAATACGTCGATTACCA	0.195447
BCV53_01965-1148	CAGCCATTATCGGACCGAAT	0.0859619
BCV53_01965-1149	TCGCTTTGAAAGACGGAAAA	0.442438
BCV53_01965-1150	ACGAAAAAAGATTATGAAGT	1.28191
BCV53_01970-1151	AATCCAGATTTGATTATTGG	2.00516
BCV53_01970-1152	AAAAACATTTTTTAGGTGAG	2.33222
BCV53_01970-1153	TCAAGAAATGAAGTTAAAAA	3.76022
BCV53_01975-1154	TTCGCGAGCTCCGCCTGCCA	0.884857
BCV53_01975-1155	TTGTGCATAAAGGGGGGAAA	2.35502
BCV53_01975-1156	AAATTTCAAAAGATGTGTCG	0.518107
BCV53_01980-1157	CTGATATTGATCATGGCAAC	0.400212
BCV53_01980-1158	TTTATTTATTACTGAGAAAA	0
BCV53_01980-1159	TCGGAGTCGGATTTTCCATG	0.272569
BCV53_01985-1160	TGATTTTACTATGCCGGTGT	2.1666
BCV53_01985-1161	GTCAGCCGTGCCTTGCGGTT	1.35647
BCV53_01985-1162	TTGAAGAAGAATTAAAGCCG	0.219558
BCV53_01990-1163	TGAAACAAGCAGAGCGGCAT	0.270369
BCV53_01990-1164	TGCAATCGAAAAACATCGAT	1.19804
BCV53_01990-1165	TCTTTCGTTTCTTGTAGAAA	0.43649
BCV53_01995-1166	TGGTGAAGGACGCAGGAAGA	1.38183
BCV53_01995-1167	TTGGCATGGGAGAAGGGAAT	2.13582
BCV53_01995-1168	TGCGTCGACTAGTTGCGTTA	0.314728
BCV53_02000-1169	AAAACTTTGCTGCGAATCCA	0.0350405
BCV53_02000-1170	TTTTGTGTACTTGTTGTTTA	0.376695
BCV53_02000-1171	TTTTAATTCCCATTATCATC	0.848176
BCV53_02005-1172	TGGGGGTTTCTGACGGCTCG	1.90781
BCV53_02005-1173	CAAGAGAGGAGGAGGGAAAC	2.40501
BCV53_02005-1174	ACCGGCATTTCCGTCGCTTT	0.772172
BCV53_02010-1175	TTGCTTTACTCATTCTCATA	0.987285
BCV53_02010-1176	TATCTTTGTGCAATTCTCGG	1.35998
BCV53_02010-1177	GAGAAAATCGCTCCGACGAT	0.549822
BCV53_02015-1178	CGGTTTCTCATGTGCTTATC	1.19684
BCV53_02015-1179	TTTGATCCCTTCCGATCCAT	2.28421
BCV53_02015-1180	CAGGCCAATTGCTTGCGCTT	0.617116
BCV53_02020-1181	TGGTTTTCTGCAATGGTCTG	3.18668
BCV53_02020-1182	TTATATTTCACAAAAGTCTT	0
BCV53_02020-1183	AAGCGACAGGAGAAGGATTG	0.787711
BCV53_02025-1184	ATCAATGATGAAGGCCAGTA	3.86478
BCV53_02025-1185	ACGCTCATTGGATAGATATG	0.573794
BCV53_02030-1186	GTTGAAGCAGAATCATTGCA	1.63684
BCV53_02030-1187	ATCACAATAAATGGAAGGGG	0.0278411
BCV53_02030-1188	ATAGCAAAACAGCTCGATTA	0
BCV53_02035-1189	TTTTCTTGACGCTTTTCCCT	0.13762
BCV53_02035-1190	CCTTCGCGGCCCTTGCCGCA	0.32248
BCV53_02035-1191	TTTGCGGTGTTTATGCGCAT	2.62033
BCV53_02040-1192	CTTCTGGAGAAAGGCAAATC	1.04819
BCV53_02040-1193	CGGCAAATCATTGCCGAAAA	0.482912
BCV53_02040-1194	CTGCGCTCGTGCCGCCGCTT	0.730727
BCV53_02045-1195	AAAAGGTCTTACAAGATGCG	0.345821
BCV53_02045-1196	AACAACGACATCCTTAAATA	0.174451
BCV53_02045-1197	TCAAGATCTCTTCATCTTGC	2.97339
BCV53_02050-1198	TGATGTGCAGGCTTTTTGTG	0.192143
BCV53_02050-1199	AGGGTAGATGGCGGCGCAAC	0.564481
BCV53_02050-1200	GCTCGAATGCCGCCACTATC	0.0948627
BCV53_02055-1201	TGCCTGCCGATCGTCAGTGC	1.27961
BCV53_02055-1202	TCGGACGGTTTTTGGACATC	1.01216
BCV53_02055-1203	TTTGAATCTTTATATCTAGT	0.4503
BCV53_02060-1204	TATAAGGTCGATTTGCCTCT	0.300828
BCV53_02060-1205	CATCGATGACAGAAAAGCGT	0.329793
BCV53_02060-1206	TGATCACACAAGATGATGTT	0.0467398
BCV53_02065-1207	TAAAAACATTCGGTTGTGTT	0.0322598
BCV53_02070-1208	CAACAGACGGAAGAAACATT	0.693414
BCV53_02070-1209	GAGGAGTATGATTCGATCCG	1.89317
BCV53_02070-1210	AAGGAGACCGGCCTCATAAA	0
BCV53_02075-1211	TCATACTTTACATTTAAAAA	0.404061
BCV53_02075-1212	ATATGCTAAGAGAGGATTGG	1.47906
BCV53_02075-1213	TAGCGGATAACGTCGCGGGT	0.380716
BCV53_02080-1214	AAGTATTAGAAAATAAAACT	0.204936
BCV53_02080-1215	AAAAAGAATCTTGCAGCAGC	1.08243
BCV53_02080-1216	GAAAATAAAACTCAGCCGGT	1.03326
BCV53_02090-1217	TATTGAGGATAACTTACACG	0.594455
BCV53_02090-1218	AATTTGAGGAAGTGGATAAA	0.64485
BCV53_02090-1219	AGAAAGTTTATCATATGCCG	0.486115
BCV53_02100-1220	TACATTGTCGGCACAAAAGA	0.854746
BCV53_02100-1221	TGTTGGCGAAGTAATCAACG	1.6439
BCV53_02100-1222	GAAACGGGCCAAAAGGATAT	0.570656
BCV53_02105-1223	GGGTACACCCAGGAGGACTA	0.95091
BCV53_02105-1224	CTTGTTGGTGACGATAGTGC	0.597718
BCV53_02105-1225	CCACAAAGTATTTCAGGTGG	1.09286
BCV53_02110-1226	TCCGGCAATTCGAGAATTGG	1.06247
BCV53_02110-1227	AGAATTTGGAAGAAAAATGT	0.516994
BCV53_02110-1228	TTGGAGTTCTTACGAGAGTG	0.141893
BCV53_02115-1229	TTGCGCGGATTAGAAAAATT	0.0815398
BCV53_02115-1230	TTTCAATGAGAGGCTTGGAA	1.79394
BCV53_02115-1231	CGATTGCACCGGAAGTAGTC	0.685763
BCV53_02120-1232	TGATTTCCGCATCACATAAC	0
BCV53_02120-1233	TGAAAATCAAAGAAAAGCCG	0.0982134
BCV53_02120-1234	AAGAAAAAGGCGCAGACGTC	0.758535
BCV53_02125-1235	AAATCTTTTCTTTGCTGTTA	0.163636
BCV53_02125-1236	AATGGTCCGCAAAATATCAA	2.55688
BCV53_02125-1237	GATGGCGCGACAGATACCGT	3.9827
BCV53_02130-1238	TGATGATCCGCGGGACAAAA	0.518502
BCV53_02130-1239	GTGCCAGCCACGAAGGCGAC	0.446044
BCV53_02130-1240	AAGCGACAGAATATATGGCA	0.861167
BCV53_02135-1241	ACGGATTAAAGAAGACAGTG	0.0330672
BCV53_02135-1242	AAGAGCGAGTAAAGGATGTT	0
BCV53_02135-1243	CTACATGGAACGAACAAAGA	1.20541
BCV53_02140-1244	TGTTACCGGATGCTCGGAAA	1.45044
BCV53_02140-1245	GCGAAATTTTGGATTTGCCG	0.903055
BCV53_02140-1246	GACGAAGAGATAAGCGGCAC	1.45735
BCV53_02145-1247	TGAGATTGAAGATTTGGGCG	0.261141
BCV53_02145-1248	GATGAACGGAATAAGACTGC	2.30494
BCV53_02145-1249	ATCCGTGAAAAGGGGATTAA	4.27965
BCV53_02215-1250	TTGTCGTTTTATCGGCATTT	0.281989
BCV53_02215-1251	CCGCAATGTCAGCGTTTCGC	0.558441
BCV53_02215-1252	AACGAATTAAAGAAGACGGC	0.534085
BCV53_02220-1253	TACTTAACTGGGGGGAATAT	1.0287
BCV53_02220-1254	TACTGCATAAACTAACTGGT	0.479586
BCV53_02220-1255	TGTTAAAAGCGCCCAAACGA	0.131128
BCV53_02225-1256	TTTCCTTATCCTTGGCTCTT	0.470102
BCV53_02225-1257	AAAAGCAAACAATTCCGCCA	0.812437
BCV53_02225-1258	AAAACGGATGAGGGGAAAAA	2.96047
BCV53_02230-1259	AACAAAACGTTCAAAGAAAC	1.31932
BCV53_02230-1260	TGCGGAAGATCATCCGATTG	0.307564
BCV53_02230-1261	TTTGGCGCGGTCCAATGTTG	1.66346
BCV53_02235-1262	GACCCTGGCCATGGCGGACC	0.997217
BCV53_02235-1263	TCAAACAAAGCTGGCTGCAG	1.89186
BCV53_02235-1264	ATGCCATTCCTTCTCCGCGT	0.717799
BCV53_02240-1265	TATGAACGAAAAATGTTGCG	4.07674
BCV53_02240-1266	TTGGTGGATGGAAGGATTTG	0.346363
BCV53_02240-1267	CGGAGAACCAGCGGAATTTG	0.302308
BCV53_02245-1268	ACGGAAACGTTGGGAAATTA	0.132776
BCV53_02245-1269	ACGCGCGATGCTCGTGTGAA	0
BCV53_02245-1270	TTGCAAGTAGATCCAGATTA	0
BCV53_02250-1271	TCAATGCGGAAAAAATCGAA	0
BCV53_02250-1272	CCGCGGAAGCGAACATCCAC	0
BCV53_02250-1273	GAAATGCGCACAAATTATCC	0
BCV53_02255-1274	TCACTTTCTCCGGAGCAATG	1.40515
BCV53_02255-1275	TCGTCGGAACGATTTTGGAA	0.287112
BCV53_02255-1276	CCCTTACCCGCTTGATATGG	0.964041
BCV53_02260-1277	TCGTTTTTTTGGCAAATAAT	0
BCV53_02260-1278	GCGGTTGTTTTATTTATACT	1.22847
BCV53_02260-1279	CGACATTGTTAACATTGACA	0.270685
BCV53_02265-1280	CGTGGCGGTTATTGGGCATA	4.00903
BCV53_02265-1281	GGGATTGCCGTGCCGTCTCC	1.41458
BCV53_02265-1282	AGCGGCGGGCAAATGCGCCG	3.20624
BCV53_02270-1283	TGCGGTGCAAAACGTTACTT	1.30885
BCV53_02270-1284	TGGACATTATATTTGAAAAG	0.0314908
BCV53_02270-1285	GATACGGTTCGCAATTTAAA	0.283426
BCV53_02275-1286	ATCATTAATGAGCGTATTGA	0.0364922
BCV53_02275-1287	TGAAACTTGGCCCTCGTCGC	0
BCV53_02275-1288	TCCGCAAAGAAGTAGCCAAT	0
BCV53_02280-1289	GCATTGAAAATTTATTCGGA	0
BCV53_02280-1290	CGCAAAAAACGGAAGAAGAT	0.175417
BCV53_02280-1291	CGCATGAGAATGACGGCAAA	0
BCV53_02285-1292	CCGACGTTCATGGTAACACG	0.0087669
BCV53_02285-1293	GGTTTTAAAGGCTCTCGTAA	0
BCV53_02285-1294	AAGGCTCTCGTAAATCGACG	0
BCV53_02290-1295	GCGGAGGCTGGCGTTTCCGA	0.40471
BCV53_02290-1296	AACGCTTAATCGAAATAGGA	0
BCV53_02290-1297	ATCGAAATAGGATGCTACCG	0.0595024
BCV53_02295-1298	TTCGCAGACGCGGCAAAGTT	0.445948
BCV53_02295-1299	TGGTAATTTGCGAAAATCCA	0.815128
BCV53_02300-1300	CGGTAGAATTATCTCCGTAC	0
BCV53_02300-1301	ACTCGCGGTCGAATCACGTA	0
BCV53_02300-1302	TCTCCGTACGATTTAACTCG	0
BCV53_02305-1303	GAAAAACATATTCGTCCGGG	0
BCV53_02305-1304	CAGAAAACGGCTATGAAATT	0
BCV53_02305-1305	TATATAGGATTAGAAGAAGC	0.0307577
BCV53_02310-1306	GGTTTGCAAGCAAAAGAATA	0
BCV53_02310-1307	CGAAAAGAAAGGGTATTTGC	0.311244
BCV53_02310-1308	ACCCGTTCGATCGACTATGT	0.0152379
BCV53_02315-1309	CTCTTCTTATGCTTATTGTG	0
BCV53_02315-1310	TTTTTGGCAGCTGTTGCGAT	0.137016
BCV53_02315-1311	ATGTGGCTAGGTGAACTGAT	0.214665
BCV53_02320-1312	AACCGTTTTGAGGACGGAAC	1.20377
BCV53_02320-1313	GGTAAAGGCCAAATTGAGAA	0
BCV53_02320-1314	TCAGCAAACTAAAATCGGGT	0.0832529
BCV53_02325-1315	CCCTCACTCGCAGCGTCATT	0.0220825
BCV53_02325-1316	CGGTGAAAACGCTAGGTTTG	0.114127
BCV53_02325-1317	ACAAAGTCGCTCATCTTGTG	0
BCV53_02330-1318	GTCGTTGTCGGCGATAAAAA	0.25993
BCV53_02330-1319	AAACGTGCAGAAGATGTAGC	1.02101
BCV53_02330-1320	AAACCTGCATCCGAAGGTAC	0.0907873
BCV53_02335-1321	TTGATGATATGAAAGCAGTA	0
BCV53_02335-1322	TATCATGGTCGTGTAAAGGC	0.258513
BCV53_02335-1323	GCATCGACTGGAAATATCGA	0.12873
BCV53_02340-1324	TAACAGTTACTCGTCCAAGC	0.216278
BCV53_02340-1325	AAGAAGGTAAAACTGGTAAA	0
BCV53_02340-1326	CCGTGCAGCGAAACAAGGGA	0.0865487
BCV53_02345-1327	AAATACGGCCCAAACAATGA	0.0290661
BCV53_02345-1328	ACCGATAAAGAAGCGCGTCA	0
BCV53_02345-1329	TGTCAAAGCACACGAAGTTC	0.0684427
BCV53_02350-1330	AAGTAAGAGCGTACACCCGT	0.0349632
BCV53_02350-1331	TCGCAAATTTAAACTTTGCC	0.0295537
BCV53_02350-1332	AACTTTGCCGTATTTGTTTC	0.07325
BCV53_02355-1333	ACTATAAATCTGTAATGCAA	0
BCV53_02355-1334	CTACGGCGGAAACGGACGAA	0
BCV53_02355-1335	GGCATTAAAGAACAATTAAT	0.095549
BCV53_02360-1336	TCACAAAAGAAGCACCAATT	0
BCV53_02360-1337	CGCAAAAAGATCTGGTGAGA	0.344362
BCV53_02360-1338	GATCCAAAAACGGGGCTTCC	0.232905
BCV53_02365-1339	GGTGGTTCTGGACGCCGCTA	0.196539
BCV53_02365-1340	TGAAAATCATTTCTTTAGCT	0.0206583
BCV53_02365-1341	AAAAAGGTCAAGTGGTGAAA	0.1362
BCV53_02370-1342	AAATTATGGAAACTCGTCCG	0.277298
BCV53_02370-1343	GTCGAAATCGTTGAAAAAGC	0.163636
BCV53_02370-1344	TGGAAACTCGTCCGCTTTCG	0.0838696
BCV53_02375-1345	CCACTGCCGAAATCGAACAA	0
BCV53_02375-1346	AAGCGTTGAAAGAAGAATTA	0
BCV53_02375-1347	TTCAACCTTCGCTTCCAACT	0.0679149
BCV53_02380-1348	CCAACCGCCAAATCGAGGCT	0.0221597
BCV53_02380-1349	AACCAGGCAAAGTGATGTTT	0.155217
BCV53_02380-1350	TATGAAACGTGGCGGTAAAG	2.74
BCV53_02385-1351	CATGAGGATCTCAAAATCCG	2.40239
BCV53_02385-1352	TCGTGGAGAGGTCCTTCCGA	0.156366
BCV53_02385-1353	GATGCGAAACTTGTTGCGGA	0.026988
BCV53_02390-1354	TTGAAAAAGTGCTGAAGTCC	0.102336
BCV53_02390-1355	ATAAACGCACAAGCCATATC	0.00937331
BCV53_02390-1356	GTTATTACGAAAGCGTATGT	0.0715958
BCV53_02395-1357	AATGAAACAGGTCAAAAACA	3.10235
BCV53_02395-1358	CGGAAGATATGGTAGGACAT	0.0738472
BCV53_02395-1359	AAACATGGTCTCGTCGTTCG	0
BCV53_02400-1360	CAGTACGCCATCAAGGCGGC	0
BCV53_02400-1361	TACGTCGTCGTAAAAAATAA	0
BCV53_02400-1362	AAGTTGGCAACGCATTGCCG	0.573794
BCV53_02405-1363	TCACGGAAAACACGATGAAT	0.0131522
BCV53_02405-1364	ACGCCAGACAGCAAAGAGAT	0
BCV53_02405-1365	TGAACTATAAAGGAAAATTC	0.0452393
BCV53_02410-1366	TGCAACGCGCTTCGTTGCGT	0.103388
BCV53_02410-1367	ACGTTCTTGATCTGTTGAAC	0.175905
BCV53_02410-1368	ACATTAGAAGCGCCAAAAAC	0
BCV53_02415-1369	CGAAGCGATTCAATTAGGCT	0.124924
BCV53_02415-1370	AAAGCGCAGTAAAAGCAAAA	0
BCV53_02415-1371	AATCAAAAGAATTGCCAGGT	0.0720842
BCV53_02420-1372	TACGATTTTACGCGCTGTTC	0.0714198
BCV53_02420-1373	ATGCGTCTTGACTTGCCGTC	0.00778538
BCV53_02420-1374	CGCGCTGTTCACAAGTATAA	0
BCV53_02425-1375	TCTGAATATGACTTCCCTGG	0
BCV53_02425-1376	ATCGCGCCAATCGCGATCGA	0
BCV53_02425-1377	CTGGCGTTGAAATGTTCCGC	0.188654
BCV53_02430-1378	CGATTACATCTGCGGCGACA	0
BCV53_02430-1379	TGAAGAAGTTCCGAAAAACA	0
BCV53_02430-1380	AAATTATGACAGACCCTTAT	0
BCV53_02435-1381	TGATTGACGGCAAAAAAGGA	0
BCV53_02435-1382	TGGATGCTGCCAATAACACT	0
BCV53_02435-1383	TTCGCGAACGTACGGGTAAA	0
BCV53_02440-1384	ACGAACGGCATTGAAGTAAC	0
BCV53_02440-1385	AAGACTTGCCAGGGGTACGC	0.0158789
BCV53_02440-1386	TATTCCTGGAATCGGCCATA	0
BCV53_02445-1387	TGAAAAAGTATTACAGGCTG	0
BCV53_02445-1388	CAGGCTGGAAAAATTGTTGT	0
BCV53_02445-1389	CGAAAGTGGATTCCATGAAA	0
BCV53_02450-1390	CAAAGGTGTTGTCTGTGATC	2.55577
BCV53_02450-1391	TCGGCAAGCTTGTTCCGGCA	1.92847
BCV53_02450-1392	TCGCTGAAGTATTTAAGCGG	3.71688
BCV53_02455-1393	TAAATGGTTTCTTGACGAAG	1.35122
BCV53_02455-1394	ATATGGAAAACTTTGATGAA	0.695228
BCV53_02455-1395	GCTATTTCTTTAATTTATTG	0
BCV53_02460-1396	CGTTGCGGGGCCATGACCTG	2.46289
BCV53_02460-1397	TATCATAAAGTCAAAAAAAT	2.33893
BCV53_02460-1398	TTTGAACAAGTAGGAGATAA	1.85464
BCV53_02465-1399	AACGAATTAGTAAAAGCAAT	0
BCV53_02465-1400	AAGAAGGCGTTTCTAAAGAA	0
BCV53_02465-1401	AAGTTATCAAAGTGGTTCGT	0
BCV53_02470-1402	ACTCGCCGCGCTTTGGCGGA	0.0160233
BCV53_02470-1403	GCGTTCTTCAAGCTCCTATC	0
BCV53_02470-1404	GCAACGAAGACGTTGTCGCG	0
BCV53_02475-1405	AGAAAACAAACATTGCGAAA	0
BCV53_02475-1406	CTTCAACGATGGGGCCTGGC	0.65595
BCV53_02475-1407	ATGCCAAACCCGAAAACCGG	0
BCV53_02480-1408	ATATTATGGCATTTTGCAAA	0
BCV53_02480-1409	AACGCGGCGAGCATCGAAGC	0.371982
BCV53_02480-1410	CGGTATATGAAGACCGTTCA	0
BCV53_02485-1411	AAACGGATGGGTATGCAGCT	1.35706
BCV53_02485-1412	TGAATTAAAAGAAACGGTAA	0.508614
BCV53_02485-1413	AAAGAAACGGTAAGAGTGAA	0.872109
BCV53_02490-1414	TACGGTGATTGTATTGGCCA	0.36265
BCV53_02490-1415	ATTCGTCTTGTTTTTGAATA	0
BCV53_02490-1416	CAGTATTTTTTGCAGTGGTT	0
BCV53_02495-1417	TTTTAGCTTGCAGTCAATGC	0
BCV53_02495-1418	GCTTGCAGTCAATGCAATAG	0
BCV53_02495-1419	TGTTACAATGAAAAATGTCA	0
BCV53_02500-1420	GTCGGCGCGGATCGGGAAGA	1.66204
BCV53_02500-1421	AAAGGAAGCTGGAAAAATAT	0
BCV53_02500-1422	AAACGGCGACAAGACAAAAG	0.97277
BCV53_02505-1423	TTTTTACAAAGGAAAATGAG	0.985286
BCV53_02505-1424	ATGGAGATGGAGTCGATCGA	1.38972
BCV53_02505-1425	ATGTGCGAACAAAGGTGTAT	0.125419
BCV53_02510-1426	ACAAAATTTGGATAGCAGAA	0.436664
BCV53_02510-1427	CGTCATTGAACGCTTCTGTC	0.556
BCV53_02510-1428	GGCTCGATTATGCGGACGGC	3.28529
BCV53_02515-1429	ACCTTGTTGGAAAATGGAAT	0.421717
BCV53_02515-1430	TTGAAAGTGAGGAAAGGAAG	0.912564
BCV53_02515-1431	GGTAATAACGAAAAACGGGT	0.878294
BCV53_02520-1432	CCGATGTCGATGATAAGCTC	0.0207393
BCV53_02520-1433	TTTTGGAAGATACGCCGCAA	0.0229954
BCV53_02520-1434	GAAAATGCGAAAAAGGGATT	0.0444778
BCV53_02525-1435	ACCTATTCTGGCTTGCACGC	0.0560322
BCV53_02525-1436	AAGGAAAGGAAGAACGAACA	0
BCV53_02525-1437	AAGATAACTGCTTAATTGCG	0.0168941
BCV53_02530-1438	ACTATTTGTTCGCTCGCCAT	0
BCV53_02530-1439	GGAAAAGAAAAAGTCATCAG	0
BCV53_02530-1440	TTCAATTTGTTTCCCAATAT	0
BCV53_02535-1441	GGAGCAATTGGCGCGGGTGA	1.81819
BCV53_02535-1442	CTGGCCGGGGAGAAGGAATC	1.79686
BCV53_02535-1443	AAACAAGTATGGGAATTAGT	0.485042
BCV53_02540-1444	TCGTTGTTATTAATGAAGCG	0.110084
BCV53_02540-1445	TCCAACTGGGTCAGTTCATA	0.0251873
BCV53_02540-1446	AAGACACCGTCAAAAAAGTT	0
BCV53_02545-1447	TTGCAGCTAATGAATATAAG	0.339967
BCV53_02545-1448	CAAACATCAGCAGGGAGAAT	0.398225
BCV53_02545-1449	TTTTCTCTTTCCAATCGAAT	0.498279
BCV53_02550-1450	ACCGCGTATTAGGCGGAGGG	0.231973
BCV53_02550-1451	TCGGCGTGTCCCATATCACC	0.785506
BCV53_02550-1452	GTTGAAATTCAAGCATTAGT	0.43883
BCV53_02555-1453	GGTCTTATTCGTGAAGGGGA	0.240801
BCV53_02555-1454	GCGAAACAAGCTGTGATGTA	0.032064
BCV53_02555-1455	CGCGAAGAACTCGAAGAAAC	0.45713
BCV53_02560-1456	TTTAGCAATGAGGAAGCGCA	2.86295
BCV53_02560-1457	AAAATGGAAGAGCGAAAAAT	0.453547
BCV53_02560-1458	ACCAACTGGGGCTAGTCGTG	0.0542119
BCV53_02565-1459	CGTTTTACGGGAATGACGAC	0.538001
BCV53_02565-1460	AAACAAAAATTGCAAGAATT	2.57074
BCV53_02565-1461	ACTTTCCGTCTTCCATGAAA	0.291166
BCV53_02570-1462	AACGAAGTGAAATTGCAGAT	0.1362
BCV53_02570-1463	TGCATCGATTTGCCACAACG	0.0675428
BCV53_02570-1464	TGAAAGTCAAGACAAAAAGC	0
BCV53_02645-1465	AGAGAAATGGGAATTGATCC	0
BCV53_02645-1466	TGCTATTGACAAATTCACCG	0
BCV53_02645-1467	GAAGTCGAAACGCCGATGAT	0
BCV53_02650-1468	CTGTGAAAGAGTTTGGAGCA	0
BCV53_02650-1469	CTCAATTTTGCCGAAGAGGT	0.115374
BCV53_02650-1470	AAGAAGCCGTCAATATCCCT	0
BCV53_02655-1471	GGAGAAATTGAACGAGGAAA	0
BCV53_02655-1472	CCGACAGAGGAATTAGTGCA	0
BCV53_02655-1473	GTGCAGCAAATTGCCGAGCG	0
BCV53_02660-1474	AATATGGTCGTCAAAATTTA	0.0380695
BCV53_02660-1475	AATCGCGATATCCATATTCC	0
BCV53_02660-1476	TTATATAATCACGAAAATAT	0
BCV53_02665-1477	TTGTCGACGCTATCCTTGAG	0.985227
BCV53_02665-1478	TGAATCTGTCGCAGTAGAAA	0
BCV53_02665-1479	TGCAGAAGTGTACGATATTT	0.105049
BCV53_02670-1480	TTGATATTGGCGGGGAATCG	1.08725
BCV53_02670-1481	CCGGTTGATGAACGAGTCGA	1.99482
BCV53_02670-1482	ATGGAAAGTGTCGCCATCGT	0.106963
BCV53_02675-1483	CTCGCCGTGAAGTGATGGAA	0.45996
BCV53_02675-1484	TGGACAAAATACGAGTTAGC	0.119282
BCV53_02675-1485	TTTGAACAATATAATAGGCA	0.4503
BCV53_02680-1486	GTTCAATATTTAGGGGTATT	0.0730812
BCV53_02680-1487	TCCAAACGTATAAAAGGGTT	0
BCV53_02680-1488	ATGCACGGAAAAACATCGCA	0.165057
BCV53_02685-1489	ACTCCTGCGGGTGTCATTCA	0.143608
BCV53_02685-1490	ACATTGCGATTCGCACGATG	0.0828179
BCV53_02685-1491	ATCCGTCTCCATACATGGCG	1.3672
BCV53_02690-1492	AGCTTGAATTTATGAACCCG	0
BCV53_02690-1493	AGCACTCCGCTTTACCAATT	0
BCV53_02690-1494	TTGCCGGCGTTGGTACTGGC	1.38961
BCV53_02695-1495	TGATGGACAAGTAAGAGCGT	0.162859
BCV53_02695-1496	TCGACAAAGAAGGGTATGCT	0.80248
BCV53_02695-1497	ACGGTCGTAAAAGATTTAGG	0.0861957
BCV53_02700-1498	TTGAACCATGTCGGACTTCA	0.395192
BCV53_02700-1499	TATGAGAAAAACGTTGATAA	4.41448
BCV53_02700-1500	TATGGCAGCCCCCTTATCAT	1.19718
BCV53_02705-1501	GCTTCTTCAATGGAAGCAAT	0.0225057
BCV53_02705-1502	TTCGAACACGGCACATTGCC	0.14402
BCV53_02705-1503	TTTTATGACAAAGCCGGAAC	4.27902
BCV53_02710-1504	GGCAAACTGTTGACAGAAGA	0.285696
BCV53_02710-1505	TATCGGAGTGTTGAAACCAG	0.970871
BCV53_02710-1506	AGTTATTTGGTCGATTTATT	0
BCV53_02715-1507	TATGTGAGGCGGCGCAAATT	0.326283
BCV53_02715-1508	CAAAAGCGCACTATATTGTA	0
BCV53_02715-1509	AAGATTAAGCCGTTTCAGGC	0.579829
BCV53_02720-1510	CGTCGGTTTTCCAAGGTCCA	0.120644
BCV53_02720-1511	CGCGGTGTATGTATATCATC	2.27298
BCV53_02720-1512	CCGAACTTTATGATCGCGGC	1.16783
BCV53_02725-1513	TCGGGAGGTGGGATTAGCCA	0.483549
BCV53_02725-1514	AGGAGTCTGATTCGCGATGA	3.6056
BCV53_02725-1515	CCCCCGGAAAAACGAGGCGA	1.08319
BCV53_02730-1516	TTCACAAAGGGTTTCTTCTT	0.277821
BCV53_02730-1517	ATCATGGAGGAAGTAATCCG	1.03584
BCV53_02730-1518	AGGAAGGAAAGAAAGCCGGC	0.918489
BCV53_02745-1519	GTGAGGTAGCGGATAATTAC	0.576678
BCV53_02745-1520	ATGTCGAGAAAGACGGGAGA	0.062309
BCV53_02745-1521	CGTGAAGGATATTAACGATC	5.50723
BCV53_02750-1522	TCTTCGATATTTTTTTATAC	0.0563309
BCV53_02750-1523	TGATGCCGGTAAATTTGGGC	2.08215
BCV53_02750-1524	GACAAGCTCGAAAAGCAGCA	0.97839
BCV53_02755-1525	TCATTTTTTACGTTTTGCTG	0.760876
BCV53_02755-1526	TCCGCCCGGTGAAGAATATG	0
BCV53_02755-1527	TGCTATTACTTGATTGTTCG	0.0175098
BCV53_02760-1528	CGGGAGTCAAACAAGTGGAA	0.328349
BCV53_02760-1529	GATGACCATCAGGAGAAGGC	0.354536
BCV53_02760-1530	GACGTGGATAAAGGGGTCGT	2.07146
BCV53_02765-1531	AACGCCGCACATTAGCGAAA	0.359739
BCV53_02765-1532	TATGAAGTGATTCGGGAAGA	0.945684
BCV53_02765-1533	CGATTAACGGCGCTGTTGCG	1.38181
BCV53_02770-1534	GGCGTGTATCGGAAGCTGAA	0.743996
BCV53_02770-1535	GACCGTTTTTGGGAAGAAGC	3.10528
BCV53_02770-1536	TACGAACTTGACCGTGCCAC	0.58231
BCV53_02775-1537	TCGCGTTCCATATCAGAATA	0.472067
BCV53_02775-1538	TGGAAAACAGGTGATCGATG	0.2494
BCV53_02775-1539	TTTGTGTAACAAATATGGTG	3.53038
BCV53_02780-1540	GCGAATTAGGCGATTTCGCG	1.78782
BCV53_02780-1541	GTGGAAAAAGCGATGGAAGA	0.147623
BCV53_02780-1542	GGCGATTTCGCGAAAGAATA	0.231973
BCV53_02785-1543	TAAGGAAACCGATAGACCGC	0.29743
BCV53_02785-1544	AAGATGAAAAATCGATTATC	0
BCV53_02785-1545	TGGATGGAAAACAAGTCGCG	0.339885
BCV53_02790-1546	TTATTGTCGGCATTGTGGAA	0.100455
BCV53_02790-1547	TTGTCGGCATTGTGGAACAA	0.708429
BCV53_02790-1548	GCGAGAAATCCTGAACTGCA	0.145187
BCV53_02795-1549	ATGGGATGATTGCCTCGCAC	1.1113
BCV53_02795-1550	CTGAGCCGTTTTTGCAAGTG	1.78157
BCV53_02795-1551	TCGCATTGATATCAATGATG	0.398055
BCV53_02800-1552	CAAGGAAATATTCCTGGAAT	0.458595
BCV53_02800-1553	CATTGAAATTGAACGATGAG	0.0253079
BCV53_02800-1554	AAACAGACGGAAAATACGAA	0.202317
BCV53_02805-1555	CTTATCATGATTGATGCGTT	0
BCV53_02805-1556	CACGTGTATATGAAATGAAG	0.238982
BCV53_02805-1557	ATGGGGGTTCCGATTTTAGC	0.32372
BCV53_02810-1558	TGCAAGCAGCCTCTCATTTG	1.05342
BCV53_02810-1559	TGTGGATCGCCTTTCTATTA	1.81495
BCV53_02810-1560	TCCCGGGACTGTTATTGAAG	0.0249494
BCV53_02815-1561	CTGACGTAAGATTACGCCGC	2.24619
BCV53_02815-1562	CGCCGCGTGAATACCGAAGG	0.785581
BCV53_02815-1563	ACTCGGCGACGCGCGGAAAA	0.32564
BCV53_02820-1564	AAGGCGGTGCTGGAAGCGGC	3.78104
BCV53_02820-1565	CCAATCATAAACCGGCGCGT	0.160385
BCV53_02820-1566	AAAAGCATGGATGATTTTGC	0.944269
BCV53_02825-1567	TCTTCTTGAACGGCCTCATC	1.15896
BCV53_02825-1568	CCGTAAAAGCAGGAAATTAT	0.095549
BCV53_02825-1569	TATATGACGGATATTCTTGG	0.275641
BCV53_02830-1570	TTTCGCAAAACCGCTTCGTT	0.0557367
BCV53_02830-1571	GGTGAACAAAATTCACTTGA	3.53275
BCV53_02830-1572	TTTTAGCAAAGCCATCGATC	0.064594
BCV53_02835-1573	TGTCGCAACGCTTTAAAGAA	0.0499423
BCV53_02835-1574	AAGAAGAGTTAGCAAAGGAA	0.0352743
BCV53_02835-1575	GCAAAGGAATTGGGCTTTTA	0.4503
BCV53_02840-1576	GCTGAAACGTATCCATCTGT	0.163636
BCV53_02840-1577	GATGACGAGAAGGTGGGTGG	3.28666
BCV53_02840-1578	GTTACGCTGATGTGTTAACA	0.0978826
BCV53_02845-1579	TCGCCGATGCCCCATGCAGC	1.13029
BCV53_02845-1580	CTCCTTTCATGGAAACGGTG	1.00057
BCV53_02845-1581	GTGATTACCGGCCATGATTC	0.448466
BCV53_02850-1582	TCCATCAAGATGTTTTAAAA	0
BCV53_02850-1583	AGGGAAGTCATGTGCATATA	0.212503
BCV53_02850-1584	TGTTGCAAAAAGAAGTGGCT	0.0490158
BCV53_02855-1585	AGTTAGCAAAAGAAAAACGG	0.0588399
BCV53_02855-1586	GAGCAAGTGCTGCAGGAGGA	0.254355
BCV53_02855-1587	ATCGGCGGACAATTAGCGAA	0.576512
BCV53_02860-1588	CAGGAGCAAAACATTAAGCC	0.144591
BCV53_02860-1589	TAAAATTGACGTGTTTTTCC	0.201581
BCV53_02860-1590	GGCGAACTCGACCGTGTTGA	0.701743
BCV53_02865-1591	TTTATGCTTCCGTCGGCTGG	0.289792
BCV53_02865-1592	ACGCCTCACCCTTTCCGCGG	1.48111
BCV53_02865-1593	TCCATAATCGTGAGGCTACA	1.32112
BCV53_02870-1594	TTATCCGAGCGGGAACTTGC	0.743649
BCV53_02870-1595	AAACCGGTGAAATTGCGTGG	2.34048
BCV53_02870-1596	TTGGCCGATTATGTTAATGG	0.472284
BCV53_02875-1597	GCCGGCGGTAAAATTATTTT	0.108279
BCV53_02875-1598	AAAGAAATTCAAGAACATCT	0.30852
BCV53_02875-1599	TTTTAAGCCGCGAAGGTGCA	0
BCV53_02880-1600	TCATGAGCATAATAAATATA	0
BCV53_02880-1601	CGACAAAAGAAGCGATAAAA	0.361234
BCV53_02880-1602	TGATGATGCATGAAGTGTTC	0.220805
BCV53_02885-1603	TTGTCGATTTATGCACGGGA	0.263436
BCV53_02885-1604	TATGGAATCATCCCATCGTA	3.40756
BCV53_02885-1605	CATGCAATCCTCCGTATTTT	3.08734
BCV53_02890-1606	TCAAGAAGGATTCCATATTT	0.160648
BCV53_02890-1607	TCCTTTTTAAATAAAAAGTA	0.390056
BCV53_02890-1608	TGGAAGCGTCCGCAAAGAAG	0.368622
BCV53_02895-1609	TTTCGATCCCGGAGAATTGA	1.79312
BCV53_02895-1610	CCAGTCCAAGCCACAGATTA	0
BCV53_02895-1611	AGGCAAATCGGTGTCCGTGA	0.0517014
BCV53_02900-1612	AATCGTTCCGGAATCAAGCC	0
BCV53_02900-1613	TCCTTGACCTAAAGGAGTAA	0.0824946
BCV53_02900-1614	AGCCGAGATGATTGGTTTGC	0.808151
BCV53_02905-1615	AATCCGGCACACACGGAAAT	0.261074
BCV53_02905-1616	CCATTGATGCTTCCAAATCG	0.0309378
BCV53_02905-1617	CAAATTAATCAGTTTGCTAT	0
BCV53_02910-1618	TAAACAGTTGTTAAAACTTG	0
BCV53_02910-1619	TCTTCTGATCAAATAGAAGT	0.207624
BCV53_02910-1620	ACAAGGAAAGATGTAGAGGA	0
BCV53_02915-1621	CGTAAAACAGTTAAGGAAAA	0.756641
BCV53_02915-1622	AGGAAAATTATATCTTCGAA	0.190165
BCV53_02915-1623	TATCTTCGAAAATATATTCA	0.179392
BCV53_02945-1624	TTATTAGTGGGGGCAAGGTT	0.972373
BCV53_02945-1625	ATCATCATTGACAAGTATAT	0.142638
BCV53_02945-1626	ATTGTTGGAGCGTTAGTTTT	0.295207
BCV53_02950-1627	TGGCGGCGGAAAGGCTGGTT	1.59058
BCV53_02950-1628	ATAGAACAATTGCAAGCAGC	0.500973
BCV53_02950-1629	ATGCGGGAAGCGAAATACCG	0.158376
BCV53_02955-1630	TGAAGCTGCCCGGAATCGGA	0.022602
BCV53_02955-1631	GAATATGCCGATGAAGTGAC	0.501734
BCV53_02955-1632	CCGATACAGATCCTTGCTAT	0
BCV53_02960-1633	GCGGAAAAAACGGTAGAAGG	0.126419
BCV53_02960-1634	GAAGTGAAAATTAAAGAAGA	0
BCV53_02960-1635	AAGAAGAAGTCGTGGATCCG	0
BCV53_02965-1636	CAAATGGCACTATTCCGGAC	0
BCV53_02965-1637	ATCGCAGAAGCAAAACGGCT	0.144732
BCV53_02965-1638	TATTATCGCGATCTTTTGCT	0.032064
BCV53_02975-1639	GCGATTGACGAAGCGTGTAA	0.261074
BCV53_02975-1640	AGCAACTTTTTCCGAAAGCT	1.52351
BCV53_02975-1641	ATCATCAAGCGGAAGTGATT	0.0615828
BCV53_02980-1642	TGGTCCATTTCCCGCAGATT	0.893374
BCV53_02980-1643	ACAGATAACTTTACAGTTGT	0.531137
BCV53_02980-1644	AATAACGAACAATTACAAAA	1.68439
BCV53_02985-1645	GTGAAAGAAATCGTTGACGA	0.0638139
BCV53_02985-1646	CATATTCGAACGAGTAAAAA	0
BCV53_02985-1647	ACGGACGGTCTACCTCAACC	0.856232
BCV53_02990-1648	GCAAAAGCGTTAAATTTCCG	0.571377
BCV53_02990-1649	TTCATGAATATTATCACATA	0.0316796
BCV53_02990-1650	TTTATTTGGAAGGAAGTTTT	0.0634309
BCV53_03000-1651	AAGCGGGAGAAAAAAGATGC	3.85627
BCV53_03000-1652	CCAGCAAGAGGATGGCACCG	0.4503
BCV53_03000-1653	ATTCCGACGGCAGAAGTGCC	0.303137
BCV53_03005-1654	ATGGATAAATACGGATTTAT	0.250046
BCV53_03005-1655	ACAGACGACCATCGCATGAC	0.527623
BCV53_03005-1656	CGGTGGAACGCAATTCTTTT	0.2243
BCV53_03010-1657	TGGCAAAGGCACGTATCGGC	1.09802
BCV53_03010-1658	TTGCCAGAACAACGTATGCA	0.0518027
BCV53_03010-1659	AACAATTGGGCCGTCTCCCT	0.33485
BCV53_03015-1660	TTTCCTGCCATTCCATGCGG	2.81979
BCV53_03015-1661	CAATGAGAGGAATCGGCGGG	0.30735
BCV53_03015-1662	GTTCATGCATACGAAGGGGT	3.60482
BCV53_03020-1663	CAGTTGAATATCCCGATTAT	0
BCV53_03020-1664	CGAAAGAGGCGCCAAACTAT	0.0917331
BCV53_03020-1665	CAAAAGTACAAAGTCGAAAA	0.0348096
BCV53_03025-1666	TCTAGAACACGGGCAAAACT	0.0706386
BCV53_03025-1667	TGAATATTTGACACAGCAGC	0.706777
BCV53_03025-1668	TTTATTACATAGAGCAGGAA	0.0859619
BCV53_03055-1669	ATTCAAGAAGTGTACGTTGA	0.0472623
BCV53_03055-1670	TATTGAGGAAGTTGTTTATA	0.135501
BCV53_03055-1671	AATTATAGTAAAAGTGATTG	0.319059
BCV53_03060-1672	AAGCCAGTGCATCGCCGCAT	0
BCV53_03060-1673	TTCGCATTGCTGTCAGTGAT	0.077079
BCV53_03060-1674	CGCTCACACATAAAGGGTAT	0
BCV53_03065-1675	TTGCACGGAAATAAACGTGA	0
BCV53_03065-1676	TGGGAAACAACGATGAATCC	0
BCV53_03065-1677	ACGATTACGCACGCAAACAA	0
BCV53_03070-1678	AAAAATTATCGCAATTACAA	0.169775
BCV53_03070-1679	CCGCCCCTCTTTGTGATTAA	0
BCV53_03070-1680	AGTCAATACCAAAAGCTATT	0.179799
BCV53_03075-1681	CGCTTGGCCAATTGCTAAAA	0.242648
BCV53_03075-1682	AAAAATGGAGACAAAGTCGA	1.82216
BCV53_03075-1683	TCGTAACGAGGGCAGAGTAG	0.513563
BCV53_03080-1684	ACAGGAAGCGATTCCGACAT	0.0887822
BCV53_03080-1685	TTTTACCGGTAAGAACGTAT	0.0964209
BCV53_03080-1686	TTATTCTTCTCTCGCTTGCT	0.423059
BCV53_03085-1687	CGAGGTGACACGCTTGTCAT	0.170507
BCV53_03085-1688	AAGAAATTCAAGAGAAACTG	0
BCV53_03085-1689	ACGCGATCCGCGACAACCGT	0.232485
BCV53_03095-1690	GGAATCGAATTAAACGTTAC	0.238982
BCV53_03095-1691	TCGCTAGGCTTCCAGCTGCG	1.45379
BCV53_03095-1692	CATTCGCCAAGCTTTTTTAG	0
BCV53_03100-1693	ACGAACCAATTACGCCGGAG	0.428238
BCV53_03100-1694	AAGGACCAAATATTGATTCT	0
BCV53_03100-1695	TGCGCACGAAAGAAATTGCG	1.08243
BCV53_03105-1696	AAGCAAAACGTATAGCAGAT	0.0935745
BCV53_03105-1697	TGTTGTCATATCTCCAATCA	0.0664209
BCV53_03105-1698	ACTCAGCTTGTCGCCAACCG	0.106532
BCV53_03110-1699	CGAGAGAAGATGTTGTCGAA	0
BCV53_03110-1700	ATTGACCAGCTGTTTTCGCA	2.68763
BCV53_03110-1701	AATGCGCTTGTGCACGAAAA	1.95541
BCV53_03115-1702	CGTTAAACCTTGATATGATC	0.11965
BCV53_03115-1703	GTGTATTTGGAACAAGGAAG	0.231973
BCV53_03115-1704	TCGCCAATGTATTCCGGAAT	0.211509
BCV53_03120-1705	AAGCATTTTTTTGATTCTCT	0.706947
BCV53_03120-1706	TTTTCATCCGAAAAGTGCAA	0.519328
BCV53_03120-1707	GGATTGGCCGATGTCGAGTT	0.762724
BCV53_03125-1708	GCATTAACGATCCATACGCA	0
BCV53_03125-1709	CGATTCGCATTCCGAAAAAA	0.128887
BCV53_03125-1710	CAGAGCGCCATGCCCGCGCA	0.438386
BCV53_03130-1711	GCGCATATCGGAAAAAAAGT	0.329327
BCV53_03130-1712	GCGAAGGAGGTGTTAGAGCG	0.379304
BCV53_03130-1713	TGCGCTTGAAGGGCTTAGTC	0.252614
BCV53_03135-1714	TCGTGCGGAAAAGTATAAAA	0.260644
BCV53_03135-1715	AATGTGCGATTCGATGAATA	4.55934
BCV53_03135-1716	AACGTCCGCCAGCTAGAGAA	0.148871
BCV53_03140-1717	GTCTTGTTTTTGGCGGAGTG	0.199763
BCV53_03140-1718	TTGTAACTGCTTTGGCGGTT	0.553932
BCV53_03140-1719	ACGACGTCCCTTGGCATTGG	0.839664
BCV53_03145-1720	AAAGAGAAACATCTTTCACA	0
BCV53_03145-1721	TCAAAACACGCCATCAGCCG	0.493907
BCV53_03145-1722	CCGGCGTAGTCAATGTTAGC	3.20032
BCV53_03150-1723	TTGCTGTGTTTTATTATTTT	0
BCV53_03150-1724	TGTATAATCGTCAAGGCCAG	0.230525
BCV53_03150-1725	GTGAAAGATGTCATTACCGG	0.125561
BCV53_03155-1726	AATGCGAAGGCTGTGCCCAT	1.22245
BCV53_03160-1727	AAAAAAGTGAATGGTCAGTT	0.278555
BCV53_03160-1728	GTCAATATCGAAAAAGCGGA	2.9426
BCV53_03160-1729	TGACCGATACCGCTGCGCTT	0.206122
BCV53_03165-1730	CAAAAGCGGGGGCAGAATCC	1.29494
BCV53_03165-1731	TTTATTTCCGCTTTAATGTT	0
BCV53_03165-1732	ATTCGCGCGTCATATAATTT	0
BCV53_03170-1733	GTGGATCGTTTCAATAATAT	0
BCV53_03170-1734	TCCGTCATATTGTCGTAAGA	0
BCV53_03170-1735	AAAAATACCGCGATGGTTAC	0
BCV53_03175-1736	CGCTTGCTGTCAACCGCCCG	0.166689
BCV53_03175-1737	GTCGCATAGATGAAGATCCT	0
BCV53_03175-1738	ACTGCGTCGTTTGGCGGCGC	0.649217
BCV53_03180-1739	CCTCGCCGTGTGACCGGCAC	0.0239869
BCV53_03180-1740	TTGCCATACGTAGCAGACGA	0
BCV53_03180-1741	ACAGTGGCGATTAAACGCGC	0.0426816
BCV53_03185-1742	TTAGGGATGATCGCTACATT	0.2638
BCV53_03185-1743	GGGTTTGAGTTGCGAAAACG	0
BCV53_03185-1744	CATCATTTCCATCAAATTTT	0.539882
BCV53_03190-1745	TTGTCTTGTCGGCTGTTTTT	0
BCV53_03190-1746	GAAGGGGGAAAAGAATCATG	0
BCV53_03190-1747	ATTATGGGGCATAAATATCC	0
BCV53_03195-1748	AACAAGGGCTTGCGATTGAA	0
BCV53_03195-1749	AAAGTACATGTGGCCGAAAA	0
BCV53_03195-1750	AAATCGACAAACGGAAAATT	0.370789
BCV53_03200-1751	TCGCGCTTCCCATCAAAAAA	0
BCV53_03200-1752	ATTTGGAACGCCGCTTTGAT	0.161139
BCV53_03200-1753	ACGCGCAAAATTTGCGGACG	0.0241513
BCV53_03205-1754	CATTTAATTCCATCGGGAAT	0.0281375
BCV53_03205-1755	TCGATTTTCTCTGTCGGTCC	0.198415
BCV53_03205-1756	AACATGTCGTCGGGGTTGCG	0.27709
BCV53_03210-1757	TGATGGGGAGGAAGCGTTGC	2.84191
BCV53_03210-1758	TTTGCGCAACCCAGAACAGG	0.299544
BCV53_03210-1759	GAATTAGGGGCAGACGACTA	0
BCV53_03215-1760	GTGCAAAGTTTTAAAAACTC	0.144922
BCV53_03215-1761	CTTTGCCGTTGGAAAGAGAT	0.344617
BCV53_03215-1762	GCACAGATGAGGAGCTATAT	0.535323
BCV53_03220-1763	TGGACATACCATCCAAAATA	0.0460274
BCV53_03220-1764	TTTGTATGATCAAACGTGGA	1.86259
BCV53_03220-1765	TTTCCCTTATGTGATTAATG	0.320726
BCV53_03225-1766	TCCTCGACTGTTTTTTAGGA	0.373423
BCV53_03225-1767	ATGATGAAGGGAAAATTTTG	0.315238
BCV53_03225-1768	CAGCGGCATATTATCGATGG	0.402341
BCV53_03230-1769	TATAGAAACAGAGCAACATC	0.837103
BCV53_03230-1770	TATGATACCGACCCGAAAAT	4.53318
BCV53_03230-1771	TTTTTCCGTTAGGCACAGTG	0.31178
BCV53_03235-1772	GGAGCATTGTTAGTGTTAAT	0.0876252
BCV53_03235-1773	CAATGGAATTGGAGAGGGAA	2.6239
BCV53_03235-1774	GACCAAGATGGCACTCCTGA	2.98844
BCV53_03240-1775	TTTGCTGTGAAGAACATATC	0.260644
BCV53_03240-1776	TTTCTGTGGATAAGTATGAG	0.125817
BCV53_03245-1777	AGCAGAAAGAAGGGGAACGC	2.56474
BCV53_03245-1778	GCCGGGGGGAACCGTATCAC	1.02247
BCV53_03245-1779	AGCAAACAAGTGATGGAGCG	0.243395
BCV53_03250-1780	GCCTTGATCCTCCAGCAACT	0.189763
BCV53_03250-1781	CAAATCCGCCAAGCGAAAGT	0.270519
BCV53_03250-1782	GTTCCTCGCTTAGATAAATA	0.662953
BCV53_03255-1783	AAATCTGACTATCCATCCAG	3.49515
BCV53_03255-1784	ATCATTCATTTGCTACAAGT	0.131309
BCV53_03255-1785	CTGACACTGTCCACACTTAT	0.0317748
BCV53_03260-1786	GGGCTTGATGAAACCACTGC	2.58651
BCV53_03260-1787	CTTTGGCGTCATTGGCGGAA	0.370789
BCV53_03260-1788	AACCCGTTATTTATTATCTT	0
BCV53_03265-1789	GCGGGGTGAACGTGGCGGAT	0.266408
BCV53_03265-1790	TTTTCGGGATGTTTCGTTTG	0.425036
BCV53_03265-1791	TCGCAAAAAAGCTCGCGCGG	2.29048
BCV53_03270-1792	GTCGACGCAACAAATGGGAG	0
BCV53_03270-1793	CATTGCCCAAACGGCTCGAA	0.403121
BCV53_03270-1794	CAACATTATGCGGATGTCAT	1.42214
BCV53_03275-1795	GATGCCAACGCGGATTTATC	1.33495
BCV53_03275-1796	ACGAAAGGAGACCATTTCAT	#DIV/0!
BCV53_03275-1797	GATAAAGCGCTCGATGTCAT	0.831883
BCV53_03280-1798	AAAATTCTTCAACTCTTATC	0.710471
BCV53_03280-1799	TGCAATTATTTGAACAAGTA	0.464262
BCV53_03280-1800	TCTCGAAAACTGATGGATGA	0.619873
BCV53_03285-1801	CGTCGTGCCCTAACGGTATT	0.391361
BCV53_03285-1802	ACTCCAGAGGATATTCAATC	0.284574
BCV53_03285-1803	TCATCGCCGCAGACAAACAA	0.249202
BCV53_03290-1804	TTGGAAGCGGACCGCCTTCT	0.285898
BCV53_03290-1805	AACAAAATCGGTGGCGATCT	0.638906
BCV53_03290-1806	AGCGCAGATCAGCCAAAACG	0.244635
BCV53_03295-1807	GAATTAGGCTCCCTGCTTCA	0.54252
BCV53_03295-1808	AATGGATGGAATATGAGCAA	0.153339
BCV53_03295-1809	AAGGTGAGAACAGAGATTTT	0.91524
BCV53_03300-1810	AATTTTGAATCGATTAAAAA	3.30945
BCV53_03300-1811	AAATATCCGGATCAGCCAAA	0.83181
BCV53_03300-1812	TTTAAAATGTTTATTTTGAT	0.187908
BCV53_03305-1813	CGCTGTTTGCCAACCTTGGT	0.971211
BCV53_03305-1814	TGCTTGGAAACGATGGATGA	2.28568
BCV53_03305-1815	TGGATAGCGGTCGGAATCAT	0.0810395
BCV53_03310-1816	TGGCTGATTTGCATGAGATG	1.00636
BCV53_03310-1817	CTATGCAAGCACGATTGATG	0.239888
BCV53_03310-1818	AAAGATATGCACATCCGCCG	1.32112
BCV53_03315-1819	TTTTAGTGTATATCATTTGG	0.0605247
BCV53_03315-1820	TCGGAACAATCGAGGTGAAG	0.837328
BCV53_03315-1821	TGAGTGGGAAGATATTAACA	0.288382
BCV53_03320-1822	TCACATATCCGTTACCGAAC	0.0948627
BCV53_03320-1823	GAGGTGAAAGTGCCGATGAT	0.672129
BCV53_03320-1824	TTTCCGCCATCAATGAAACA	0.173876
BCV53_03325-1825	ATGGATTTAGTGATGCCGGA	1.59898
BCV53_03325-1826	AGCATTCATTAGTCAAATAG	0.578692
BCV53_03325-1827	CGGCCAATCCGTGTTGGAAC	0.572246
BCV53_03330-1828	GCCAAGCTTGCAGTAGAAGA	0.306074
BCV53_03330-1829	TCGCCAAGCGTTTAAAGGAG	2.78644
BCV53_03330-1830	ATGCGCCATCTTCGCAAGGA	0.143909
BCV53_03335-1831	TCAACGCTTCCAATGGCGGA	0.731897
BCV53_03335-1832	ACGGAACAGAAGATACAGTA	2.11562
BCV53_03335-1833	ATTTTGCTTGATTTAAAACA	0.0407089
BCV53_03340-1834	AACAATGTAACCGTTTACTA	0.0649912
BCV53_03340-1835	ACCGCACGTTCCACGAAACG	0.212401
BCV53_03340-1836	ACAGTACTTTGGTCGAAACA	0
BCV53_03345-1837	TTTCTCGGCTCGGCCAATGC	3.4103
BCV53_03345-1838	CGCTTCTGATAAAAAAACAA	0
BCV53_03345-1839	GGAATTGAAATGCTTGGCGT	3.1855
BCV53_03350-1840	TTTGGGAAATGATTTTACCG	3.56498
BCV53_03350-1841	AATCCGCGCACTCGCGAACG	3.0476
BCV53_03350-1842	CGCTAGCTATCTCGGCGAAG	1.35105
BCV53_03355-1843	TGTGGTCGATTGGCTTCATG	3.17071
BCV53_03355-1844	GTCGGACGGATGACGTTTTC	0.309068
BCV53_03355-1845	CGTCGGCAAACTGGAAATGG	0.998198
BCV53_03360-1846	AAAAATGGAAATGGCTTTGG	4.31143
BCV53_03360-1847	GCGTCGACGAAATAAAACGC	2.46104
BCV53_03360-1848	TTCCAAACTTCGTCATCGGC	1.70235
BCV53_03365-1849	CATGCGGGCTCGCCGTTTTT	2.76865
BCV53_03365-1850	TTTGACTGGGATGGTGATCT	1.96925
BCV53_03365-1851	TTCATTACGTGCATGAAGGC	1.05778
BCV53_03370-1852	ACATTCGCGGCGCTGTGGGT	1.5622
BCV53_03370-1853	TCGCGGTCGTCGTTGTTGTC	0.0797809
BCV53_03370-1854	TTTTGGCGGTAATTCAAGCA	0.410471
BCV53_03375-1855	CGGCGCTTAGCGCGGGCGCT	2.39167
BCV53_03375-1856	TCGAGCAGTTTGATAAATTT	0
BCV53_03375-1857	TGGCGATTTCTTCTGTCAAA	3.02562
BCV53_03380-1858	TCCCCTTCTTAATCTTGCTA	0.387499
BCV53_03380-1859	AACAAGATATTCAAATGGAA	0.943055
BCV53_03380-1860	CTTATCGATTGTTTCAGGAT	0.285087
BCV53_03385-1861	TTATTTTGAACAAGATAATT	0.192946
BCV53_03385-1862	AAAACATGGTCAAAGAACTA	0.0773612
BCV53_03385-1863	AAGTGGAACAGGGGGCTAAA	0.508614
BCV53_03390-1864	TACAGAACCGTATTACGAGC	0.351971
BCV53_03390-1865	GTCGAAGGGGAAATCAACGA	0.670877
BCV53_03390-1866	TATAATGCCGCTCATTTATT	2.06295
BCV53_03395-1867	AAAACGTTCCAAGAACTTGG	0.318708
BCV53_03395-1868	CGGAGGCCATCCGCCATTCC	0.636587
BCV53_03395-1869	TTTGAAGCGGCGCAATTAAG	0.777648
BCV53_03400-1870	TGCAAATGCTGGCGCGCAAA	0.963275
BCV53_03400-1871	CGAAGCGGTCGCACGCGACC	0.676989
BCV53_03400-1872	CGACATTAATGTCCAATCCA	0.177981
BCV53_03405-1873	TGGAAGCAAGGGGCGATCCC	0.629515
BCV53_03405-1874	AACTTGCCAAATACGAAGCG	0.170232
BCV53_03405-1875	CTTGCTTTATCGAATCGTTC	0.662152
BCV53_03410-1876	CGTTTGTCGAGTTTCCTTGG	0.754339
BCV53_03410-1877	AAAACGATTGAAGATGTGAC	0.239706
BCV53_03410-1878	TCCGGAAGTTCAAACAGACT	0.267253
BCV53_03415-1879	TTCACGTTGGCTTAGAAACG	0.123464
BCV53_03415-1880	TTGTGACAAACGGAGATGTG	0.627556
BCV53_03415-1881	CGGCGCACGTAGCGGCCGGA	0.2917
BCV53_03420-1882	TTGCGGACATTGCCGGAAGA	0.253336
BCV53_03420-1883	TATCGCCCTTCATCTTCAAC	0.682066
BCV53_03420-1884	TCATTTGCGCTTGAGCGGCT	1.48284
BCV53_03425-1885	GTGTTAAAAGACGACAAGAA	0.0725792
BCV53_03425-1886	TTGCTTGGATTTCGCGAAGA	2.44804
BCV53_03425-1887	CGACAGTGCTTAACTTTATT	0.371663
BCV53_03430-1888	ATGCCGCCGGTCGGGCTAAT	0.893545
BCV53_03430-1889	CGGCACGGTTCTTTCCACAT	0.563897
BCV53_03430-1890	GACCGCGGCTTTGAATTTTA	0.335324
BCV53_03435-1891	TTTCCGAGGAAATAATGAGT	0
BCV53_03435-1892	AGGAGCTAAAAGAGTGGCTG	0.878852
BCV53_03435-1893	TTGCAGACGGATTTAAAAGA	1.08892
BCV53_03440-1894	TTACTTATTACATTATGTTC	0.11909
BCV53_03440-1895	GCGAGGGAGCGAGAAAATGT	2.47736
BCV53_03440-1896	GCAAAACATTTAGCTGTCTC	0.20192
BCV53_03445-1897	GTCAGCTTATTGAGTTTATT	0
BCV53_03445-1898	TCCGTCGCGCTTGGGATAGT	0.423059
BCV53_03445-1899	CCGGCAACCGCTTTTTTATT	0.551072
BCV53_03450-1900	TCGCGGCATTGCAAAAAGAT	0.770064
BCV53_03450-1901	GGCCCGCTTTTCGTCGGCTA	0.102336
BCV53_03450-1902	CCGGAAAGAAACGTTCATGC	0.429553
BCV53_03455-1903	TATCCGGAACTCGATGTTCA	0.157925
BCV53_03455-1904	AACAGGCTAAGCGAAAAGCA	0.448759
BCV53_03455-1905	CCGGACGGAAAACGGGCAGC	1.06059
BCV53_03460-1906	AAAAACAACATTAAGCGGGC	0.0630525
BCV53_03460-1907	GAGGAAAAAGTGCAATTTTA	0
BCV53_03460-1908	CGCCAGGGAACTTTACGTTC	0.603383
BCV53_03465-1909	GTTTAGCGCATGGAGGCTTT	0.342975
BCV53_03465-1910	GCGCATGGAGGCTTTGAAAA	0.89984
BCV53_03465-1911	CATCGTTTTCGCTTTGTTTC	0.142712
BCV53_03470-1912	CGCTGTGTGTCGTCGCTTAT	4.29244
BCV53_03470-1913	TTTCCGTTTTTCGTTGAACG	2.22133
BCV53_03470-1914	AAATGGATGCCGAAGGAGGT	0.339138
BCV53_03475-1915	ATGCGCTCCATTATACCCCG	0.588677
BCV53_03475-1916	TCGAAGCGCCTCACCCAAGC	0.173224
BCV53_03475-1917	TTGCTAAACACCGTATTAAC	0.158982
BCV53_03480-1918	ACGAAAATGGAAGAACAGCT	0.485792
BCV53_03480-1919	GTGCTGGAGAAAGAGGAAGC	0.760365
BCV53_03485-1920	CTTGGAAGTATGGAAAACGG	2.00604
BCV53_03485-1921	ATTGCGTGGGCGTTGATCGG	0.462956
BCV53_03485-1922	TCGGCATTGTGCTGTTTTCC	0.365536
BCV53_03490-1923	TCCGTATCTTTATGGAGGAT	0.741818
BCV53_03490-1924	AGCACCTATTCTCCGCGATA	0.189677
BCV53_03490-1925	AGCGAACCGCAAACGGGAAG	0.620376
BCV53_03495-1926	TTTCTATCAAAGAGCGAGAG	0.0225057
BCV53_03495-1927	TGCGCCGTCACAGAGTGATT	0.0396401
BCV53_03495-1928	AACCGGCAGGAGAGTGTCCG	4.17502
BCV53_03500-1929	GTCCAAAAATGGCAGGAAAC	0.236599
BCV53_03500-1930	ACAGTAGAAAAAGTGCCGTT	0.0824946
BCV53_03500-1931	TCAAATTCCGGAAGTGCGCC	0.191149
BCV53_03505-1932	ACAGCGGTAAGCCGTCTGGC	2.34962
BCV53_03505-1933	TAACTGCGGCGCAATCGCTA	0.308207
BCV53_03505-1934	TAAAAACGAAACAAGGCGTC	0.190656
BCV53_03510-1935	AAAGCGCAAAAATACAACGT	0.412196
BCV53_03510-1936	TTGGGAGCGGATCGTCAACC	0.0115941
BCV53_03510-1937	AAAGGGGAGAAGACGAAATT	0.455638
BCV53_03515-1938	GTAAAAGAAAACGAGCGCTT	0.39151
BCV53_03515-1939	ACAGAGCCCGCAAGCTCGTC	0.4228
BCV53_03515-1940	TGAAACATTGGTGAGAATTA	1.33843
BCV53_03520-1941	AAAACGTTGATTCCGCGTTT	0.670877
BCV53_03520-1942	AAAAAGCTGGACCCAAACGC	0.139345
BCV53_03525-1943	AACAGCTTGGCACGACATAT	0.947547
BCV53_03525-1944	TCGAAATTTTAGAGGGTTAG	1.28724
BCV53_03525-1945	TTCGCTCTTTGCCGGAAACG	0.126145
BCV53_03530-1946	ACGTGCCGCGTTGAGGAGCT	0.62471
BCV53_03530-1947	AAAAGCAAGCAGCGGTATAC	0.352397
BCV53_03530-1948	TGATATCAAGATGCCCCATT	0.449335
BCV53_03535-1949	ACCCTGTCGTGCTGTCGGAT	0.355673
BCV53_03535-1950	TTTTTCTATCAGCTCGCCTT	0.314296
BCV53_03535-1951	CCGCCATCGGCGATGTGATT	0.238802
BCV53_03540-1952	CGTTACAATCAAAATGCTCG	0.546485
BCV53_03540-1953	CAATCAAAATGCTCGAAGGG	0.29743
BCV53_03540-1954	TTGAAGAAATGTCGAAAAAC	0.0828179
BCV53_03545-1955	TAAGTTCGGCGACCCGACGG	0.380374
BCV53_03545-1956	ATGTGGCGCTTCCGTTTGTA	0.640698
BCV53_03545-1957	AATGCGGTGCTGTTTGTCTT	1.1483
BCV53_03550-1958	TCGACGTCGAAGCGGGGGAA	1.17131
BCV53_03550-1959	AAACAACATGATATCGAAAT	1.30176
BCV53_03550-1960	TGCCGGCGTCACCGCATGCG	1.02394
BCV53_03555-1961	CGCGGATGACGGCTCGAAAA	0.49265
BCV53_03555-1962	TATCGCCGGCACAGAACCGA	0.673081
BCV53_03555-1963	GGATTGGATGAACGCGTGAT	0.375201
BCV53_03560-1964	CCGCGAGAATTAAACGCACT	0.0400912
BCV53_03560-1965	TACAAAAGAGCTTCATAAAG	1.22021
BCV53_03560-1966	TTATGGTCGATTCGACAGAG	0.374211
BCV53_03565-1967	CGGAATGCCGATGGACTGGA	3.02788
BCV53_03565-1968	TTCGCGAAATGATTCTCGGC	0.598047
BCV53_03565-1969	GCGGCCGATAAATTCCCGCT	0.854111
BCV53_03570-1970	CCGATATTCGCGACGGATTG	0
BCV53_03570-1971	TTTGCAGTTTGCCGAACAGC	0.0212394
BCV53_03570-1972	TCATATCAATTGGAAATGCA	0
BCV53_03575-1973	TTCGACAAATATGGCAATGC	0.0712739
BCV53_03575-1974	GCGCTCATTGGAGTATCGGC	0
BCV53_03575-1975	GAAAAAATTAAAAAAGATTT	0.231973
BCV53_03580-1976	TGGGCATAATGACAATAAAA	0.308314
BCV53_03585-1977	TTTACGCTGTTTCGTTTGCC	0.108684
BCV53_03585-1978	GGAATGAAAGTGTTTGAATG	0.238532
BCV53_03585-1979	CGCTGTTTCGTTTGCCGATT	0.396627
BCV53_03590-1980	ATTTACGCCGATGACAAGCT	0.573794
BCV53_03590-1981	TGGCAGCGCGGCAAAGAATC	0.676534
BCV53_03590-1982	CAAACACAGTTTTGCCGCGA	0.0708755
BCV53_03595-1983	GTCAAAACGCGTGCCGCTTA	0.513368
BCV53_03595-1984	CGACGTTGCGGAATTGCTTG	3.24595
BCV53_03595-1985	TACGCCTGTGTCGAATGCGG	0.760605
BCV53_03600-1986	CGGCGGCGCAGCTCGGCGGC	4.01488
BCV53_03600-1987	TGGTGCAGGTTGATTCGTAA	1.0788
BCV53_03600-1988	TTTGAAATTAACGAGGCGTT	3.17333
BCV53_03605-1989	GTGATTGAAGCGGTTGTCGA	0.113881
BCV53_03605-1990	TGGAAACACTTCATGAAGGA	0.123053
BCV53_03605-1991	CGCGTTGTATGAAGGGGTGG	0.527739
BCV53_03610-1992	AATAAAATGGCTGAGCTCGG	0.79298
BCV53_03610-1993	GCAAATATTTATATCAATAA	1.54755
BCV53_03610-1994	CTACATTTTAAACGGTTCAA	0.130319
BCV53_03615-1995	CGGGAATTCCGTGGCCGGAA	1.59816
BCV53_03615-1996	TTTCGCGGATGCTAACAAGA	0.395478
BCV53_03615-1997	AAATCGCGATGATGACGCTG	1.94555
BCV53_03620-1998	TGATGAAGTGCGCGAACGGA	0.231337
BCV53_03620-1999	AAGGGGATCATGAAAAAACG	0.171615
[truncated: 9,282 more rows]
